# Supplementary material for: Safety and functional enrichment of gut microbiome in healthy subjects consuming a multi-strain fermented milk product: a randomised controlled trial
Source: Sci Rep. 2020 Sep 29;10:15974. doi: 10.1038/s41598-020-72161-w (PMC7524715; doi:10.1038/s41598-020-72161-w)
Supplement: Supplementary file 9 — Supplementary Table S3. [file 41598_2020_72161_MOESM9_ESM.xlsx]

## Sheet: KO_FMP_contribution
Table S3. KO identified from the three probiotic candidates
KO	mean_contrib
K00002	0.00730091
K00009	0.00722627
K00011	0.00730091
K00027	0.00531447
K00028	0.00531447
K00033	0.0382006
K00040	0.00722627
K00041	0.00722627
K00045	0.00722627
K00075	0.00509995
K00088	0.0116975
K00101	0.0124299
K00104	0.0299501
K00105	0.0446527
K00111	0.0446527
K00113	0.0114352
K00121	0.71773
K00128	0.00550245
K00129	0.00550245
K00130	0.00550245
K00131	0.00550245
K00135	0.00550245
K00137	0.00550245
K00138	0.00550245
K00140	0.00550245
K00141	0.00550245
K00143	0.0222483
K00146	0.00550245
K00151	0.00550245
K00153	0.71773
K00154	0.00550245
K00156	0.0060578
K00158	0.0060578
K00161	0.0429554
K00162	0.143504
K00166	0.0429554
K00167	0.143504
K00294	0.00550245
K00302	0.0105371
K00320	0.535825
K00322	0.00616504
K00344	0.11736
K00354	0.00550245
K00364	0.133891
K00382	0.00616504
K00383	0.00616504
K00425	0.0110178
K00432	0.0224763
K00467	0.0124299
K00520	0.00616504
K00525	0.0123513
K00526	0.0103245
K00529	0.0105371
K00574	0.01936
K00594	0.0299501
K00627	0.0172705
K00640	0.0087332
K00658	0.0172705
K00674	0.0339397
K00690	0.00703062
K00691	0.0217248
K00696	0.00565095
K00754	0.00565095
K00763	0.00565645
K00857	0.00887499
K00858	0.0108819
K00863	0.0127734
K00864	0.00937618
K00867	0.44064
K00869	0.282007
K00877	0.00510989
K00878	0.0124529
K00919	0.00587487
K00938	0.282007
K00940	0.0185261
K00943	0.0200474
K00963	0.0136953
K00969	0.00990053
K01002	0.00523698
K01042	0.383823
K01048	0.0061575
K01095	0.0611612
K01101	0.0080923
K01122	0.0061575
K01176	0.00703062
K01182	0.00703062
K01187	0.00703062
K01191	0.00819046
K01208	0.00703062
K01215	0.00703062
K01220	0.0155187
K01222	0.0235663
K01223	0.0155187
K01226	0.00703062
K01232	0.0235663
K01256	0.0497142
K01304	0.0337996
K01436	0.0204579
K01440	0.0126186
K01443	0.00802178
K01451	0.0204579
K01473	0.132315
K01496	0.0207125
K01514	0.0618784
K01574	0.816412
K01576	0.0060578
K01577	0.0060578
K01589	0.0519451
K01607	0.00815101
K01608	0.0060578
K01612	0.0213486
K01635	0.611377
K01643	0.0270793
K01644	0.00839872
K01652	0.0060578
K01671	0.611377
K01679	0.0373435
K01683	0.00827546
K01684	0.00827546
K01706	0.00827546
K01752	0.00545115
K01807	0.0268296
K01815	0.00663137
K01821	0.032374
K01834	0.0126906
K01839	0.00659521
K01878	0.0432931
K01916	0.133834
K01921	0.00588682
K01925	0.00502463
K01929	0.00629609
K01958	0.0205563
K01963	0.00967931
K01995	0.00530026
K01997	0.00686841
K01998	0.00686841
K01999	0.00812883
K02000	0.012834
K02001	0.0179108
K02002	0.0424948
K02008	0.00808901
K02029	0.00857806
K02030	0.00899416
K02036	0.00661697
K02039	0.00609341
K02041	0.0366328
K02043	0.0189083
K02044	0.0625144
K02054	0.00503109
K02055	0.00705226
K02069	0.0158733
K02074	0.00635306
K02075	0.00608969
K02077	0.0091177
K02079	0.00802178
K02082	0.00833501
K02100	0.00625085
K02101	0.0080923
K02160	0.0300001
K02173	0.44064
K02205	0.0479424
K02334	0.020308
K02364	0.0235711
K02424	0.00899416
K02431	0.0939706
K02440	0.0169714
K02466	0.574592
K02511	0.00625085
K02532	0.00625085
K02566	0.0080923
K02625	0.00625085
K02662	0.00881355
K02745	0.0363697
K02746	0.0425286
K02747	0.0437273
K02749	0.0176258
K02752	0.0176258
K02755	0.00917915
K02756	0.0176258
K02759	0.150521
K02760	0.113667
K02761	0.257264
K02763	0.00917915
K02764	0.0176258
K02768	0.00621228
K02769	0.162776
K02771	0.0437273
K02773	0.00621228
K02775	0.018213
K02777	0.00917915
K02778	0.0176258
K02782	0.080409
K02783	0.0878847
K02790	0.0176258
K02794	0.0363697
K02795	0.0425286
K02796	0.0437273
K02798	0.00621228
K02799	0.585629
K02800	0.585629
K02802	0.00917915
K02803	0.0176258
K02806	0.00621228
K02808	0.00917915
K02809	0.0176258
K02813	0.0363697
K02814	0.0425286
K02815	0.0437273
K02817	0.00917915
K02818	0.0176258
K02821	0.00621228
K02822	0.0457491
K02825	0.0542013
K02840	0.00565095
K02844	0.00565095
K02936	0.00992608
K02951	0.00992608
K02953	0.00513476
K02954	0.00633879
K02956	0.00513476
K02980	0.00633879
K03075	0.00653942
K03078	0.504897
K03079	0.0768697
K03081	0.504897
K03082	0.0768697
K03152	0.00583985
K03182	0.0213486
K03186	0.158135
K03208	0.00565095
K03288	0.00625085
K03289	0.00625085
K03290	0.00625085
K03291	0.00625085
K03293	0.0655054
K03294	0.0247014
K03297	0.0115014
K03299	0.0128972
K03300	0.0465497
K03319	0.00648411
K03322	0.0219187
K03335	0.00536168
K03336	0.0060578
K03367	0.0235761
K03424	0.00603884
K03444	0.00625085
K03445	0.00855338
K03446	0.00625085
K03448	0.00625085
K03475	0.116012
K03476	0.00512308
K03481	0.00611621
K03482	0.0189083
K03486	0.0189083
K03489	0.0189083
K03492	0.0189083
K03534	0.00636495
K03535	0.00625085
K03590	0.00881355
K03609	0.00514004
K03667	0.150444
K03674	0.0391868
K03676	0.0391868
K03698	0.00642735
K03700	0.00630833
K03704	0.00596249
K03707	0.0119927
K03710	0.0189083
K03731	0.0217248
K03734	0.00554513
K03739	0.00920571
K03744	0.00637941
K03756	0.0247014
K03757	0.0247014
K03758	0.0247014
K03759	0.0247014
K03761	0.00625085
K03762	0.00625085
K03763	0.00616226
K03777	0.0299501
K03784	0.00796251
K03800	0.0455291
K03802	0.00588682
K03811	0.0125797
K03819	0.0087332
K03867	0.00565095
K04021	0.00550245
K04072	0.00550245
K04074	0.026892
K04091	0.535825
K04094	0.00968524
K04487	0.00713028
K04753	0.0596656
K04765	0.00762322
K04767	0.00674042
K04778	0.0235761
K04780	0.0235761
K04788	0.0231488
K04789	0.0235761
K04792	0.0235761
K04844	0.0217248
K05308	0.00827546
K05340	0.00913308
K05341	0.00703062
K05342	0.0217248
K05343	0.00703062
K05350	0.0155187
K05373	0.00625085
K05520	0.00583985
K05523	0.00583985
K05548	0.00625085
K05770	0.311074
K05819	0.00625085
K05820	0.00625085
K05822	0.0339397
K05823	0.0204579
K05832	0.00825984
K05836	0.0189083
K05846	0.309663
K05878	0.0127734
K05879	0.0127734
K05992	0.00703062
K06119	0.00565095
K06141	0.00625085
K06155	0.0128972
K06156	0.0128972
K06157	0.0128972
K06188	0.0169714
K06191	0.0391868
K06216	0.00913308
K06221	0.00730091
K06222	0.00730091
K06324	0.0596656
K06447	0.00550245
K06605	0.00536168
K06606	0.00536168
K06609	0.00625085
K06610	0.00625085
K06726	0.0939706
K06864	0.0111007
K06885	0.0166756
K06898	0.00685969
K06948	0.00564603
K06950	0.00557261
K06988	0.892954
K07006	0.0378706
K07023	0.00671523
K07035	0.00636668
K07045	0.0718446
K07088	0.0215413
K07090	0.00685993
K07106	0.00927608
K07150	0.0223047
K07200	0.00674042
K07223	0.0520955
K07248	0.00550245
K07304	0.0238301
K07305	0.0155595
K07406	0.0235663
K07461	0.00626283
K07478	0.00560004
K07482	0.011614
K07498	0.0085349
K07552	0.00625085
K07586	0.345403
K07590	0.00992608
K07785	0.00625085
K07786	0.00625085
K08093	0.504897
K08100	0.0596656
K08137	0.00625085
K08138	0.00625085
K08139	0.00625085
K08141	0.00625085
K08150	0.00625085
K08151	0.00625085
K08152	0.00625085
K08153	0.00625085
K08154	0.00625085
K08156	0.00855338
K08157	0.00625085
K08158	0.00625085
K08159	0.00855338
K08160	0.00625085
K08161	0.00625085
K08162	0.00625085
K08163	0.00625085
K08164	0.00855338
K08165	0.00625085
K08166	0.00625085
K08167	0.00625085
K08168	0.00625085
K08169	0.00625085
K08170	0.00625085
K08172	0.00625085
K08173	0.00625085
K08176	0.00625085
K08177	0.00625085
K08178	0.00625085
K08191	0.00625085
K08192	0.00625085
K08194	0.00625085
K08195	0.00625085
K08196	0.00625085
K08217	0.00625085
K08218	0.00625085
K08219	0.00625085
K08221	0.00855338
K08222	0.00625085
K08223	0.00625085
K08224	0.00625085
K08225	0.00625085
K08226	0.00625085
K08227	0.00625085
K08256	0.00565095
K08281	0.0126186
K08323	0.00827546
K08324	0.00550245
K08368	0.00625085
K08369	0.00625085
K08691	0.00839872
K08722	0.00671523
K09018	0.535825
K09020	0.0126186
K09121	0.058585
K09134	0.150239
K09472	0.00550245
K09477	0.00648411
K09703	0.160472
K09762	0.0160123
K09815	0.00915696
K09816	0.00608969
K09817	0.00635306
K09818	0.00915696
K09819	0.00608969
K09820	0.00635306
K09969	0.00899416
K09971	0.00857806
K09976	0.1974
K09996	0.00899416
K09997	0.00899416
K10001	0.00899416
K10002	0.00857806
K10003	0.00857806
K10005	0.00899416
K10006	0.00857806
K10007	0.00857806
K10009	0.00857806
K10013	0.00899416
K10014	0.00899416
K10018	0.00899416
K10022	0.00899416
K10036	0.00899416
K10037	0.00857806
K10039	0.00899416
K10040	0.00857806
K10110	0.0168268
K10231	0.0217248
K10254	0.00504502
K10530	0.0124299
K10709	0.00536168
K10711	0.0189083
K10814	0.0105371
K10815	0.0105371
K10830	0.00635306
K10855	0.132315
K10984	0.0363697
K10985	0.0425286
K10986	0.0437273
K11069	0.00705226
K11071	0.00503109
K11073	0.00705226
K11075	0.00503109
K11077	0.00705226
K11079	0.00503109
K11106	0.00648411
K11145	0.0066037
K11195	0.0363697
K11196	0.0425286
K11198	0.00621228
K11199	0.162776
K11201	0.00621228
K11202	0.162776
K11212	0.0846362
K11472	0.0299501
K11473	0.0114352
K11537	0.00625085
K11601	0.00915696
K11602	0.00608969
K11603	0.00635306
K11604	0.00915696
K11605	0.00608969
K11606	0.00608969
K11607	0.00635306
K11616	0.094689
K11639	0.0465497
K11704	0.00915696
K11705	0.00608969
K11706	0.00635306
K11707	0.00915696
K11708	0.00608969
K11709	0.00608969
K11710	0.00635306
K11732	0.076781
K11733	0.0479424
K11734	0.076781
K11735	0.076781
K11736	0.076781
K11737	0.076781
K11738	0.076781
K11741	0.0115014
K11742	0.0115014
K11743	0.0115014
K11755	0.00507615
K11814	0.0115014
K11815	0.0115014
K11922	0.0189083
K11954	0.00812883
K11955	0.00850713
K11956	0.00686841
K11957	0.00530026
K11959	0.00812883
K11960	0.00686841
K11961	0.00850713
K12253	0.0060578
K12254	0.00550245
K12265	0.0105371
K12267	0.0163686
K12299	0.00625085
K12346	0.0219187
K12574	0.00526958
K12583	0.00565095
K12661	0.00827546
K12845	0.00992608
K12940	0.0204579
K12941	0.0204579
K12993	0.00565095
K12994	0.00565095
K12995	0.00565095
K12996	0.00565095
K13000	0.00565095
K13001	0.00565095
K13003	0.00565095
K13004	0.00565095
K13021	0.00625085
K13039	0.0060578
K13051	0.0150655
K13057	0.00565095
K13292	0.0106997
K13614	0.0235761
K13629	0.0128972
K13657	0.00565095
K13668	0.00565095
K13677	0.00565095
K13678	0.00565095
K13684	0.00565095
K13721	0.0497142
K13812	0.504897
K13821	0.00538037
K13831	0.0960235
K13854	0.00625085
K13918	0.00827546
K13922	0.00550245
K13932	0.00967931
K13936	0.0215413
K13955	0.11736
K13995	0.0126186
K14052	0.0247014
K14275	0.00827546
K14335	0.00565095
K14430	0.00648411
K14445	0.00648411
K14446	0.11736
K14451	0.00839872
K14537	0.00564603
K14538	0.00564603
K14539	0.00564603
K14540	0.00564603
K14588	0.0596656
K14665	0.0204579
K14727	0.00626808
K14728	0.535825
K14733	0.535825
K14952	0.00512308
K15037	0.0300001
K15038	0.00550245
K15510	0.535825
K15518	0.0493492
K15519	0.0493492
K15521	0.00565095
K15524	0.00819046
K15733	0.0520955
K15772	0.0168268
K15786	0.00550245
K15835	0.00611621
K15914	0.00565095
K15986	0.0618784
K16147	0.00703062
K16148	0.00565095
K16150	0.00565095
K16211	0.00625085
K16234	0.076781
K16235	0.0479424
K16236	0.0479424
K16237	0.076781
K16238	0.0247014
K16261	0.0479424
K16263	0.0247014
K16301	0.0520955
K16321	0.0128972
K16653	0.0299501
K16697	0.00565095
K16699	0.00565095
K16701	0.00565095
K16703	0.00565095
K16783	0.00808901
K16785	0.00808901
K16869	0.0455291
K16887	0.0114352
K16956	0.00899416
K16957	0.00899416
K16958	0.00857806
K16959	0.00857806
K16961	0.00899416
K16962	0.00857806
K17062	0.00939265
K17073	0.00899416
K17074	0.00857806
K17218	0.0105371
K17228	0.535825
K17229	0.0105371
K17248	0.00565095
K17249	0.00565095
K17290	0.231385
K17465	0.0363697
K17466	0.0425286
K17467	0.0437273
K17487	0.00642735
K18088	0.0105371
K18090	0.0105371
K18097	0.00730091
K18102	0.00827546
K18107	0.00730091
K18128	0.00550245
K18199	0.00583985
K18249	0.0105371
K18254	0.0105371
K18292	0.00839872
K18320	0.0085349
K18326	0.00625085
K18334	0.00827546
K18370	0.00550245
K18501	0.0114352
K18531	0.0057404
K18536	0.11736
K18539	0.00550245
K18552	0.00625085
K18553	0.00855338
K18559	0.0105371
K18567	0.00855338
K18601	0.00550245
K18672	0.00681844
K18682	0.00557261
K18821	0.0455291
K18833	0.00625085
K18856	0.00588682
K18910	0.00690055
K18917	0.0391868
K18924	0.0115014
K18925	0.0115014
K18926	0.00625085
K18929	0.0120406
K18930	0.017294
K18934	0.00625085
K18935	0.00625085
K18936	0.00625085
K18975	0.0115014
K18978	0.00550245
K18979	0.0195243
K18983	0.00827546
K19002	0.00565095
K19005	0.00523698
K19158	0.00879815
K19266	0.00550245
K19267	0.231385
K19281	0.00839872
K19294	0.00920571
K19337	0.00611621
K19386	0.0108819
K19422	0.00565095
K19424	0.00565095
K19504	0.00833501
K19507	0.0363697
K19508	0.0425286
K19509	0.0437273
K19510	0.00833501
K19540	0.0247014
K19541	0.00855338
K19542	0.00855338
K19564	0.0247014
K19565	0.0247014
K19576	0.00855338
K19577	0.00855338
K19588	0.00550245
K19633	0.00722627
K19646	0.00855338
K19700	0.00550245
K19745	0.11736
K19791	0.0596656
K19802	0.00827546
K19828	0.00564603
K19829	0.00564603
K19962	0.00550245
K19971	0.00915696
K19972	0.00608969
K19973	0.00635306
K19974	0.00536168
K19975	0.00915696
K19976	0.00608969
K20022	0.00827546
K20023	0.00827546
K20039	0.0213486
K20107	0.0176258
K20112	0.00621228
K20114	0.018213
K20116	0.00917915
K20117	0.0176258
K20147	0.535825
K20153	0.0299501
K20199	0.00550245
K20207	0.0224763
K20219	0.0596656
K20265	0.0247014
K20415	0.0235761
K20432	0.231385
K20548	0.00550245
K20549	0.00827546
K20550	0.0299501
K20573	0.00565095
K20578	0.00565095
K20582	0.00565095
K20589	0.00565095
K20816	0.0126186
K20852	0.0155187
K20896	0.0119927
K20901	0.0127734
K20902	0.0127734
K20921	0.00565095
K20922	0.00565095
K20928	0.00550245
K20938	0.535825
K20941	0.0718446
K20957	0.00754355
K20971	0.00967582
K20982	0.11736
K20999	0.00565095
K21001	0.00565095
K21002	0.00565095
K21011	0.00565095
K21054	0.0446527
K21182	0.0235761
K21186	0.0235761
K21226	0.033179
K21228	0.0235761
K21350	0.00703062
K21355	0.0217248
K21365	0.00565095
K21369	0.00565095
K21416	0.0429554
K21417	0.143504
K21428	0.0060578
K21570	0.0105371
K21575	0.00703062
K21586	0.00565095
K21612	0.00629609
K21613	0.0204579
K21617	0.00827546
K21618	0.0299501
K21624	0.00827546
K21731	0.535825
K21738	0.0105371
K21739	0.00616504
K21802	0.00550245
K21834	0.0114352
K21835	0.535825
K21836	0.0299501
K21839	0.11736
K21929	0.020308
K22086	0.00695237
K22134	0.00855338
K22182	0.00616504
K22187	0.00550245
K22205	0.150239
K22209	0.00827546
K22211	0.00583985
K22212	0.00531447
K22220	0.535825
K22233	0.00536168

## Sheet: kegg_mapper
KO	KODesc
K00002	AKR1A1, adh; alcohol dehydrogenase (NADP+) [EC:1.1.1.2]
K00009	mtlD; mannitol-1-phosphate 5-dehydrogenase [EC:1.1.1.17]
K00011	AKR1B; aldehyde reductase [EC:1.1.1.21]
K00027	ME2, sfcA, maeA; malate dehydrogenase (oxaloacetate-decarboxylating) [EC:1.1.1.38]
K00028	E1.1.1.39; malate dehydrogenase (decarboxylating) [EC:1.1.1.39]
K00033	PGD, gnd, gntZ; 6-phosphogluconate dehydrogenase [EC:1.1.1.44 1.1.1.343]
K00040	uxuB; fructuronate reductase [EC:1.1.1.57]
K00041	uxaB; tagaturonate reductase [EC:1.1.1.58]
K00045	E1.1.1.67, mtlK; mannitol 2-dehydrogenase [EC:1.1.1.67]
K00075	murB; UDP-N-acetylmuramate dehydrogenase [EC:1.3.1.98]
K00088	IMPDH, guaB; IMP dehydrogenase [EC:1.1.1.205]
K00101	lldD; L-lactate dehydrogenase (cytochrome) [EC:1.1.2.3]
K00104	glcD; glycolate oxidase [EC:1.1.3.15]
K00105	E1.1.3.21; alpha-glycerophosphate oxidase [EC:1.1.3.21]
K00111	glpA, glpD; glycerol-3-phosphate dehydrogenase [EC:1.1.5.3]
K00113	glpC; glycerol-3-phosphate dehydrogenase subunit C
K00121	frmA, ADH5, adhC; S-(hydroxymethyl)glutathione dehydrogenase / alcohol dehydrogenase [EC:1.1.1.284 1.1.1.1]
K00128	ALDH; aldehyde dehydrogenase (NAD+) [EC:1.2.1.3]
K00129	E1.2.1.5; aldehyde dehydrogenase (NAD(P)+) [EC:1.2.1.5]
K00130	betB, gbsA; betaine-aldehyde dehydrogenase [EC:1.2.1.8]
K00131	gapN; glyceraldehyde-3-phosphate dehydrogenase (NADP+) [EC:1.2.1.9]
K00135	gabD; succinate-semialdehyde dehydrogenase / glutarate-semialdehyde dehydrogenase [EC:1.2.1.16 1.2.1.79 1.2.1.20]
K00137	prr; aminobutyraldehyde dehydrogenase [EC:1.2.1.19]
K00138	aldB; aldehyde dehydrogenase [EC:1.2.1.-]
K00140	mmsA, iolA, ALDH6A1; malonate-semialdehyde dehydrogenase (acetylating) / methylmalonate-semialdehyde dehydrogenase [EC:1.2.1.18 1.2.1.27]
K00141	xylC; benzaldehyde dehydrogenase (NAD) [EC:1.2.1.28]
K00143	LYS2; L-2-aminoadipate reductase [EC:1.2.1.95]
K00146	feaB; phenylacetaldehyde dehydrogenase [EC:1.2.1.39]
K00151	hpaE, hpcC; 5-carboxymethyl-2-hydroxymuconic-semialdehyde dehydrogenase [EC:1.2.1.60]
K00153	E1.1.1.306; S-(hydroxymethyl)mycothiol dehydrogenase [EC:1.1.1.306]
K00154	E1.2.1.68; coniferyl-aldehyde dehydrogenase [EC:1.2.1.68]
K00156	poxB; pyruvate dehydrogenase (quinone) [EC:1.2.5.1]
K00158	E1.2.3.3, poxL; pyruvate oxidase [EC:1.2.3.3]
K00161	PDHA, pdhA; pyruvate dehydrogenase E1 component alpha subunit [EC:1.2.4.1]
K00162	PDHB, pdhB; pyruvate dehydrogenase E1 component beta subunit [EC:1.2.4.1]
K00166	BCKDHA, bkdA1; 2-oxoisovalerate dehydrogenase E1 component alpha subunit [EC:1.2.4.4]
K00167	BCKDHB, bkdA2; 2-oxoisovalerate dehydrogenase E1 component beta subunit [EC:1.2.4.4]
K00294	E1.2.1.88; 1-pyrroline-5-carboxylate dehydrogenase [EC:1.2.1.88]
K00302	soxA; sarcosine oxidase, subunit alpha [EC:1.5.3.1]
K00320	mer; 5,10-methylenetetrahydromethanopterin reductase [EC:1.5.98.2]
K00322	sthA, udhA; NAD(P) transhydrogenase [EC:1.6.1.1]
K00344	qor, CRYZ; NADPH:quinone reductase [EC:1.6.5.5]
K00354	E1.6.99.1; NADPH2 dehydrogenase [EC:1.6.99.1]
K00364	E1.7.1.7, guaC; GMP reductase [EC:1.7.1.7]
K00382	DLD, lpd, pdhD; dihydrolipoamide dehydrogenase [EC:1.8.1.4]
K00383	GSR, gor; glutathione reductase (NADPH) [EC:1.8.1.7]
K00425	cydA; cytochrome bd ubiquinol oxidase subunit I [EC:7.1.1.7]
K00432	gpx; glutathione peroxidase [EC:1.11.1.9]
K00467	E1.13.12.4; lactate 2-monooxygenase [EC:1.13.12.4]
K00520	merA; mercuric reductase [EC:1.16.1.1]
K00525	E1.17.4.1A, nrdA, nrdE; ribonucleoside-diphosphate reductase alpha chain [EC:1.17.4.1]
K00526	E1.17.4.1B, nrdB, nrdF; ribonucleoside-diphosphate reductase beta chain [EC:1.17.4.1]
K00529	hcaD; 3-phenylpropionate/trans-cinnamate dioxygenase ferredoxin reductase component [EC:1.18.1.3]
K00574	cfa; cyclopropane-fatty-acyl-phospholipid synthase [EC:2.1.1.79]
K00594	xyoA, aldO; alditol oxidase [EC:1.1.3.41]
K00627	DLAT, aceF, pdhC; pyruvate dehydrogenase E2 component (dihydrolipoamide acetyltransferase) [EC:2.3.1.12]
K00640	cysE; serine O-acetyltransferase [EC:2.3.1.30]
K00658	DLST, sucB; 2-oxoglutarate dehydrogenase E2 component (dihydrolipoamide succinyltransferase) [EC:2.3.1.61]
K00674	dapD; 2,3,4,5-tetrahydropyridine-2,6-dicarboxylate N-succinyltransferase [EC:2.3.1.117]
K00690	E2.4.1.7; sucrose phosphorylase [EC:2.4.1.7]
K00691	mapA; maltose phosphorylase [EC:2.4.1.8]
K00696	E2.4.1.14; sucrose-phosphate synthase [EC:2.4.1.14]
K00754	bshA; L-malate glycosyltransferase [EC:2.4.1.-]
K00763	pncB, NAPRT1; nicotinate phosphoribosyltransferase [EC:6.3.4.21]
K00857	tdk, TK; thymidine kinase [EC:2.7.1.21]
K00858	ppnK, NADK; NAD+ kinase [EC:2.7.1.23]
K00863	DAK, TKFC; triose/dihydroxyacetone kinase / FAD-AMP lyase (cyclizing) [EC:2.7.1.28 2.7.1.29 4.6.1.15]
K00864	glpK, GK; glycerol kinase [EC:2.7.1.30]
K00867	coaA; type I pantothenate kinase [EC:2.7.1.33]
K00869	E2.7.1.36, MVK, mvaK1; mevalonate kinase [EC:2.7.1.36]
K00877	THI20; hydroxymethylpyrimidine/phosphomethylpyrimidine kinase / thiaminase [EC:2.7.1.49 2.7.4.7 3.5.99.2]
K00878	thiM; hydroxyethylthiazole kinase [EC:2.7.1.50]
K00919	ispE; 4-diphosphocytidyl-2-C-methyl-D-erythritol kinase [EC:2.7.1.148]
K00938	E2.7.4.2, mvaK2; phosphomevalonate kinase [EC:2.7.4.2]
K00940	ndk, NME; nucleoside-diphosphate kinase [EC:2.7.4.6]
K00943	tmk, DTYMK; dTMP kinase [EC:2.7.4.9]
K00963	UGP2, galU, galF; UTP--glucose-1-phosphate uridylyltransferase [EC:2.7.7.9]
K00969	nadD; nicotinate-nucleotide adenylyltransferase [EC:2.7.7.18]
K01002	mdoB; phosphoglycerol transferase [EC:2.7.8.20]
K01042	selA; L-seryl-tRNA(Ser) seleniumtransferase [EC:2.9.1.1]
K01048	pldB; lysophospholipase [EC:3.1.1.5]
K01095	pgpA; phosphatidylglycerophosphatase A [EC:3.1.3.27]
K01101	E3.1.3.41; 4-nitrophenyl phosphatase [EC:3.1.3.41]
K01122	ENPP2; ectonucleotide pyrophosphatase/phosphodiesterase family member 2 [EC:3.1.4.39]
K01176	AMY, amyA, malS; alpha-amylase [EC:3.2.1.1]
K01182	IMA, malL; oligo-1,6-glucosidase [EC:3.2.1.10]
K01187	malZ; alpha-glucosidase [EC:3.2.1.20]
K01191	MAN2C1; alpha-mannosidase [EC:3.2.1.24]
K01208	cd, ma, nplT; cyclomaltodextrinase / maltogenic alpha-amylase / neopullulanase [EC:3.2.1.54 3.2.1.133 3.2.1.135]
K01215	dexB; glucan 1,6-alpha-glucosidase [EC:3.2.1.70]
K01220	E3.2.1.85, lacG; 6-phospho-beta-galactosidase [EC:3.2.1.85]
K01222	E3.2.1.86A, celF; 6-phospho-beta-glucosidase [EC:3.2.1.86]
K01223	E3.2.1.86B, bglA; 6-phospho-beta-glucosidase [EC:3.2.1.86]
K01226	treC; trehalose-6-phosphate hydrolase [EC:3.2.1.93]
K01232	glvA; maltose-6'-phosphate glucosidase [EC:3.2.1.122]
K01256	pepN; aminopeptidase N [EC:3.4.11.2]
K01304	pcp; pyroglutamyl-peptidase [EC:3.4.19.3]
K01436	K01436; amidohydrolase [EC:3.5.1.-]
K01440	PNC1; nicotinamidase [EC:3.5.1.19]
K01443	nagA, AMDHD2; N-acetylglucosamine-6-phosphate deacetylase [EC:3.5.1.25]
K01451	hipO; hippurate hydrolase [EC:3.5.1.32]
K01473	hyuA; N-methylhydantoinase A [EC:3.5.2.14]
K01496	hisI; phosphoribosyl-AMP cyclohydrolase [EC:3.5.4.19]
K01514	PRUNE, PPX1; exopolyphosphatase [EC:3.6.1.11]
K01574	adc; acetoacetate decarboxylase [EC:4.1.1.4]
K01576	mdlC; benzoylformate decarboxylase [EC:4.1.1.7]
K01577	oxc; oxalyl-CoA decarboxylase [EC:4.1.1.8]
K01589	purK; 5-(carboxyamino)imidazole ribonucleotide synthase [EC:6.3.4.18]
K01607	pcaC; 4-carboxymuconolactone decarboxylase [EC:4.1.1.44]
K01608	gcl; tartronate-semialdehyde synthase [EC:4.1.1.47]
K01612	bsdC; vanillate/4-hydroxybenzoate decarboxylase subunit C [EC:4.1.1.- 4.1.1.61]
K01635	lacD; tagatose 1,6-diphosphate aldolase [EC:4.1.2.40]
K01643	citF; citrate lyase subunit alpha / citrate CoA-transferase [EC:2.8.3.10]
K01644	citE; citrate lyase subunit beta / citryl-CoA lyase [EC:4.1.3.34]
K01652	E2.2.1.6L, ilvB, ilvG, ilvI; acetolactate synthase I/II/III large subunit [EC:2.2.1.6]
K01671	yihT; sulfofructosephosphate aldolase [EC:4.1.2.57]
K01679	E4.2.1.2B, fumC, FH; fumarate hydratase, class II [EC:4.2.1.2]
K01683	araD; D-arabinonate dehydratase [EC:4.2.1.5]
K01684	dgoD; galactonate dehydratase [EC:4.2.1.6]
K01706	gudD; glucarate dehydratase [EC:4.2.1.40]
K01752	E4.3.1.17, sdaA, sdaB, tdcG; L-serine dehydratase [EC:4.3.1.17]
K01807	rpiA; ribose 5-phosphate isomerase A [EC:5.3.1.6]
K01815	kduI; 4-deoxy-L-threo-5-hexosulose-uronate ketol-isomerase [EC:5.3.1.17]
K01821	praC, xylH; 4-oxalocrotonate tautomerase [EC:5.3.2.6]
K01834	PGAM, gpmA; 2,3-bisphosphoglycerate-dependent phosphoglycerate mutase [EC:5.4.2.11]
K01839	deoB; phosphopentomutase [EC:5.4.2.7]
K01878	glyQ; glycyl-tRNA synthetase alpha chain [EC:6.1.1.14]
K01916	nadE; NAD+ synthase [EC:6.3.1.5]
K01921	ddl; D-alanine-D-alanine ligase [EC:6.3.2.4]
K01925	murD; UDP-N-acetylmuramoylalanine--D-glutamate ligase [EC:6.3.2.9]
K01929	murF; UDP-N-acetylmuramoyl-tripeptide--D-alanyl-D-alanine ligase [EC:6.3.2.10]
K01958	PC, pyc; pyruvate carboxylase [EC:6.4.1.1]
K01963	accD; acetyl-CoA carboxylase carboxyl transferase subunit beta [EC:6.4.1.2 2.1.3.15]
K01995	livG; branched-chain amino acid transport system ATP-binding protein
K01997	livH; branched-chain amino acid transport system permease protein
K01998	livM; branched-chain amino acid transport system permease protein
K01999	livK; branched-chain amino acid transport system substrate-binding protein
K02000	proV; glycine betaine/proline transport system ATP-binding protein [EC:7.6.2.9]
K02001	proW; glycine betaine/proline transport system permease protein
K02002	proX; glycine betaine/proline transport system substrate-binding protein
K02008	cbiQ; cobalt/nickel transport system permease protein
K02029	ABC.PA.P; polar amino acid transport system permease protein
K02030	ABC.PA.S; polar amino acid transport system substrate-binding protein
K02036	pstB; phosphate transport system ATP-binding protein [EC:7.3.2.1]
K02039	phoU; phosphate transport system protein
K02041	phnC; phosphonate transport system ATP-binding protein [EC:7.3.2.2]
K02043	phnF; GntR family transcriptional regulator, phosphonate transport system regulatory protein
K02044	phnD; phosphonate transport system substrate-binding protein
K02054	ABC.SP.P1; putative spermidine/putrescine transport system permease protein
K02055	ABC.SP.S; putative spermidine/putrescine transport system substrate-binding protein
K02069	ABC.X2.P; putative ABC transport system permease protein
K02074	ABC.ZM.A; zinc/manganese transport system ATP-binding protein
K02075	ABC.ZM.P; zinc/manganese transport system permease protein
K02077	ABC.ZM.S; zinc/manganese transport system substrate-binding protein
K02079	agaA; N-acetylgalactosamine-6-phosphate deacetylase [EC:3.5.1.25]
K02082	agaS; tagatose-6-phosphate ketose/aldose isomerase [EC:5.-.-.-]
K02100	araE; MFS transporter, SP family, arabinose:H+ symporter
K02101	araL; arabinose operon protein AraL
K02160	accB, bccP; acetyl-CoA carboxylase biotin carboxyl carrier protein
K02173	yggC; putative kinase
K02205	rocE, rocC; arginine/ornithine permease
K02334	dpo; DNA polymerase bacteriophage-type [EC:2.7.7.7]
K02364	entF; enterobactin synthetase component F [EC:6.3.2.14]
K02424	fliY, tcyA; L-cystine transport system substrate-binding protein
K02431	fucU, FUOM; L-fucose mutarotase [EC:5.1.3.29]
K02440	GLPF; glycerol uptake facilitator protein
K02466	gutM; glucitol operon activator protein
K02511	hpaX; MFS transporter, ACS family, 4-hydroxyphenylacetate permease
K02532	lacY; MFS transporter, OHS family, lactose permease
K02566	nagD; NagD protein
K02625	pcaT; MFS transporter, MHS family, dicarboxylic acid transporter PcaT
K02662	pilM; type IV pilus assembly protein PilM
K02745	PTS-Aga-EIIB, agaV; PTS system, N-acetylgalactosamine-specific IIB component [EC:2.7.1.-]
K02746	PTS-Aga-EIIC, agaW; PTS system, N-acetylgalactosamine-specific IIC component
K02747	PTS-Aga-EIID, agaE; PTS system, N-acetylgalactosamine-specific IID component
K02749	PTS-Glv-EIIB, glvB, malP, aglA; PTS system, alpha-glucoside-specific IIB component [EC:2.7.1.208 2.7.1.-]
K02752	PTS-Asc-EIIB, ascF; PTS system, beta-glucoside (arbutin/salicin/cellobiose)-specific IIB component [EC:2.7.1.-]
K02755	PTS-Bgl-EIIA, bglF, bglP; PTS system, beta-glucoside-specific IIA component [EC:2.7.1.-]
K02756	PTS-Bgl-EIIB, bglF, bglP; PTS system, beta-glucoside-specific IIB component [EC:2.7.1.-]
K02759	PTS-Cel-EIIA, celC, chbA; PTS system, cellobiose-specific IIA component [EC:2.7.1.196 2.7.1.205]
K02760	PTS-Cel-EIIB, celA, chbB; PTS system, cellobiose-specific IIB component [EC:2.7.1.196 2.7.1.205]
K02761	PTS-Cel-EIIC, celB, chbC; PTS system, cellobiose-specific IIC component
K02763	PTS-Dgl-EIIA, gamP; PTS system, D-glucosamine-specific IIA component [EC:2.7.1.-]
K02764	PTS-Dgl-EIIB, gamP; PTS system, D-glucosamine-specific IIB component [EC:2.7.1.-]
K02768	PTS-Fru-EIIA, fruB; PTS system, fructose-specific IIA component [EC:2.7.1.202]
K02769	PTS-Fru-EIIB, fruA; PTS system, fructose-specific IIB component [EC:2.7.1.202]
K02771	PTS-Fru1-EIID, levG; PTS system, fructose-specific IID component
K02773	PTS-Gat-EIIA, gatA, sgcA; PTS system, galactitol-specific IIA component [EC:2.7.1.200]
K02775	PTS-Gat-EIIC, gatC, sgcC; PTS system, galactitol-specific IIC component
K02777	PTS-Glc-EIIA, crr; PTS system, sugar-specific IIA component [EC:2.7.1.-]
K02778	PTS-Glc-EIIB, ptsG; PTS system, glucose-specific IIB component [EC:2.7.1.199]
K02782	PTS-Gut-EIIB, srlE; PTS system, glucitol/sorbitol-specific IIB component [EC:2.7.1.198]
K02783	PTS-Gut-EIIC, srlA; PTS system, glucitol/sorbitol-specific IIC component
K02790	PTS-MalGlc-EIIB, malX; PTS system, maltose/glucose-specific IIB component [EC:2.7.1.199 2.7.1.208]
K02794	PTS-Man-EIIB, manX; PTS system, mannose-specific IIB component [EC:2.7.1.191]
K02795	PTS-Man-EIIC, manY; PTS system, mannose-specific IIC component
K02796	PTS-Man-EIID, manZ; PTS system, mannose-specific IID component
K02798	PTS-Mtl-EIIA, mtlA, cmtB; PTS system, mannitol-specific IIA component [EC:2.7.1.197]
K02799	PTS-Mtl-EIIB, mtlA, cmtA; PTS system, mannitol-specific IIB component [EC:2.7.1.197]
K02800	PTS-Mtl-EIIC, mtlA, cmtA; PTS system, mannitol-specific IIC component
K02802	PTS-Nag-EIIA, nagE; PTS system, N-acetylglucosamine-specific IIA component [EC:2.7.1.193]
K02803	PTS-Nag-EIIB, nagE; PTS system, N-acetylglucosamine-specific IIB component [EC:2.7.1.193]
K02806	PTS-Ntr-EIIA, ptsN; PTS system, nitrogen regulatory IIA component [EC:2.7.1.-]
K02808	PTS-Scr-EIIA, scrA, ptsS; PTS system, sucrose-specific IIA component [EC:2.7.1.211]
K02809	PTS-Scr-EIIB, scrA, sacP, sacX, ptsS; PTS system, sucrose-specific IIB component [EC:2.7.1.211]
K02813	PTS-Sor-EIIB, sorB; PTS system, sorbose-specific IIB component [EC:2.7.1.206]
K02814	PTS-Sor-EIIC, sorA; PTS system, sorbose-specific IIC component
K02815	PTS-Sor-EIID, sorM; PTS system, sorbose-specific IID component
K02817	PTS-Tre-EIIA, treP; PTS system, trehalose-specific IIA component [EC:2.7.1.201]
K02818	PTS-Tre-EIIB, treB; PTS system, trehalose-specific IIB component [EC:2.7.1.201]
K02821	PTS-Ula-EIIA, ulaC, sgaA; PTS system, ascorbate-specific IIA component [EC:2.7.1.194]
K02822	PTS-Ula-EIIB, ulaB, sgaB; PTS system, ascorbate-specific IIB component [EC:2.7.1.194]
K02825	pyrR; pyrimidine operon attenuation protein / uracil phosphoribosyltransferase [EC:2.4.2.9]
K02840	waaB, rfaB; UDP-D-galactose:(glucosyl)LPS alpha-1,6-D-galactosyltransferase [EC:2.4.1.-]
K02844	waaG, rfaG; UDP-glucose:(heptosyl)LPS alpha-1,3-glucosyltransferase [EC:2.4.1.-]
K02936	RP-L7Ae, RPL7A; large subunit ribosomal protein L7Ae
K02951	RP-S12e, RPS12; small subunit ribosomal protein S12e
K02953	RP-S13e, RPS13; small subunit ribosomal protein S13e
K02954	RP-S14, MRPS14, rpsN; small subunit ribosomal protein S14
K02956	RP-S15, MRPS15, rpsO; small subunit ribosomal protein S15
K02980	RP-S29e, RPS29; small subunit ribosomal protein S29e
K03075	secG; preprotein translocase subunit SecG
K03078	ulaD, sgaH, sgbH; 3-dehydro-L-gulonate-6-phosphate decarboxylase [EC:4.1.1.85]
K03079	ulaE, sgaU, sgbU; L-ribulose-5-phosphate 3-epimerase [EC:5.1.3.22]
K03081	: No such data.
K03082	: No such data.
K03152	thiJ; protein deglycase [EC:3.5.1.124]
K03182	ubiD; 4-hydroxy-3-polyprenylbenzoate decarboxylase [EC:4.1.1.98]
K03186	ubiX, bsdB, PAD1; flavin prenyltransferase [EC:2.5.1.129]
K03208	wcaI; colanic acid biosynthesis glycosyl transferase WcaI
K03288	citA, tcuC; MFS transporter, MHS family, citrate/tricarballylate:H+ symporter
K03289	nupG; MFS transporter, NHS family, nucleoside permease
K03290	nanT; MFS transporter, SHS family, sialic acid transporter
K03291	MFS.SET; MFS transporter, SET family, sugar efflux transporter
K03293	TC.AAT; amino acid transporter, AAT family
K03294	TC.APA; basic amino acid/polyamine antiporter, APA family
K03297	emrE, qac, mmr, smr; small multidrug resistance pump
K03299	TC.GNTP; gluconate:H+ symporter, GntP family
K03300	TC.CITMHS; citrate-Mg2+:H+ or citrate-Ca2+:H+ symporter, CitMHS family
K03319	TC.DASS; divalent anion:Na+ symporter, DASS family
K03322	mntH; manganese transport protein
K03335	iolE; inosose dehydratase [EC:4.2.1.44]
K03336	iolD; 3D-(3,5/4)-trihydroxycyclohexane-1,2-dione acylhydrolase (decyclizing) [EC:3.7.1.22]
K03367	dltA; D-alanine--poly(phosphoribitol) ligase subunit 1 [EC:6.1.1.13]
K03424	tatD; TatD DNase family protein [EC:3.1.21.-]
K03444	MFS.SP; MFS transporter, SP family, sugar porter, other
K03445	nepI; MFS transporter, DHA1 family, purine ribonucleoside efflux pump
K03446	emrB; MFS transporter, DHA2 family, multidrug resistance protein
K03448	FEN2, LIZ1; MFS transporter, ACS family, pantothenate transporter
K03475	PTS-Ula-EIIC, ulaA, sgaT; PTS system, ascorbate-specific IIC component
K03476	ulaG; L-ascorbate 6-phosphate lactonase [EC:3.1.1.-]
K03481	glvR; RpiR family transcriptional regulator, glv operon transcriptional regulator
K03482	yidP; GntR family transcriptional regulator, glv operon transcriptional regulator
K03486	treR2, treR; GntR family transcriptional regulator, trehalose operon transcriptional repressor
K03489	yydK; GntR family transcriptional regulator, transcriptional regulator of bglA
K03492	ydhQ; GntR family transcriptional regulator
K03534	rhaM; L-rhamnose mutarotase [EC:5.1.3.32]
K03535	gudP; MFS transporter, ACS family, glucarate transporter
K03590	ftsA; cell division protein FtsA
K03609	minD; septum site-determining protein MinD
K03667	hslU; ATP-dependent HslUV protease ATP-binding subunit HslU
K03674	grxA; glutaredoxin 1
K03676	grxC, GLRX, GLRX2; glutaredoxin 3
K03698	cbf, cbf1; 3'-5' exoribonuclease [EC:3.1.-.-]
K03700	recU; recombination protein U
K03704	cspA; cold shock protein
K03707	tenA; thiaminase (transcriptional activator TenA) [EC:3.5.99.2]
K03710	K03710; GntR family transcriptional regulator
K03731	E2.4.1.216; trehalose 6-phosphate phosphorylase [EC:2.4.1.216]
K03734	apbE; FAD:protein FMN transferase [EC:2.7.1.180]
K03739	dltB; membrane protein involved in D-alanine export
K03744	lemA; LemA protein
K03756	potE; putrescine:ornithine antiporter
K03757	cadB; cadaverine:lysine antiporter
K03758	arcD, lysl, lysP; arginine:ornithine antiporter / lysine permease
K03759	adiC; arginine:agmatine antiporter
K03761	kgtP; MFS transporter, MHS family, alpha-ketoglutarate permease
K03762	proP; MFS transporter, MHS family, proline/betaine transporter
K03763	polC; DNA polymerase III subunit alpha, Gram-positive type [EC:2.7.7.7]
K03777	dld; D-lactate dehydrogenase (quinone) [EC:1.1.5.12]
K03784	deoD; purine-nucleoside phosphorylase [EC:2.4.2.1]
K03800	lplA, lplJ, lipL1; lipoate---protein ligase [EC:6.3.1.20]
K03802	cphA; cyanophycin synthetase [EC:6.3.2.29 6.3.2.30]
K03811	pnuC; nicotinamide mononucleotide transporter
K03819	wcaB; putative colanic acid biosynthesis acetyltransferase WcaB [EC:2.3.1.-]
K03867	BGLUT; UDP-glucose:tetrahydrobiopterin glucosyltransferase [EC:2.4.1.-]
K04021	eutE; aldehyde dehydrogenase
K04072	adhE; acetaldehyde dehydrogenase / alcohol dehydrogenase [EC:1.2.1.10 1.1.1.1]
K04074	divIVA; cell division initiation protein
K04091	ssuD; alkanesulfonate monooxygenase [EC:1.14.14.5]
K04094	trmFO, gid; methylenetetrahydrofolate--tRNA-(uracil-5-)-methyltransferase [EC:2.1.1.74]
K04487	iscS, NFS1; cysteine desulfurase [EC:2.8.1.7]
K04753	sufI; suppressor of ftsI
K04765	mazG; nucleoside triphosphate diphosphatase [EC:3.6.1.9]
K04767	acuB; acetoin utilization protein AcuB
K04778	vibH; vibriobactin synthetase
K04780	dhbF; nonribosomal peptide synthetase DhbF
K04788	mbtB; mycobactin phenyloxazoline synthetase
K04789	mbtE; mycobactin peptide synthetase MbtE
K04792	mbtF; mycobactin peptide synthetase MbtF
K04844	ycjT; hypothetical glycosyl hydrolase [EC:3.2.1.-]
K05308	gnaD; gluconate/galactonate dehydratase [EC:4.2.1.140]
K05340	glcU; glucose uptake protein
K05341	E2.4.1.4; amylosucrase [EC:2.4.1.4]
K05342	E2.4.1.64; alpha,alpha-trehalose phosphorylase [EC:2.4.1.64]
K05343	treS; maltose alpha-D-glucosyltransferase / alpha-amylase [EC:5.4.99.16 3.2.1.1]
K05350	bglB; beta-glucosidase [EC:3.2.1.21]
K05373	ybtX, irp8; MFS transporter, putative signal transducer
K05520	pfpI; protease I [EC:3.5.1.124]
K05523	hchA; D-lactate dehydratase / protein deglycase [EC:4.2.1.130 3.5.1.124]
K05548	benK; MFS transporter, AAHS family, benzoate transport protein
K05770	TSPO, BZRP; translocator protein
K05819	mhpT; MFS transporter, AAHS family, 3-hydroxyphenylpropionic acid transporter
K05820	hcaT; MFS transporter, PPP family, 3-phenylpropionic acid transporter
K05822	dapH, dapD; tetrahydrodipicolinate N-acetyltransferase [EC:2.3.1.89]
K05823	dapL; N-acetyldiaminopimelate deacetylase [EC:3.5.1.47]
K05832	ABC.X4.P; putative ABC transport system permease protein
K05836	hutC; GntR family transcriptional regulator, histidine utilization repressor
K05846	opuBD; osmoprotectant transport system permease protein
K05878	dhaK; phosphoenolpyruvate---glycerone phosphotransferase subunit DhaK [EC:2.7.1.121]
K05879	dhaL; phosphoenolpyruvate---glycerone phosphotransferase subunit DhaL [EC:2.7.1.121]
K05992	amyM; maltogenic alpha-amylase [EC:3.2.1.133]
K06119	SQD2; sulfoquinovosyltransferase [EC:2.4.1.-]
K06141	tsgA; MFS transporter, TsgA protein
K06155	gntT; Gnt-I system high-affinity gluconate transporter
K06156	gntU; Gnt-I system low-affinity gluconate transporter
K06157	idnT; Gnt-II system L-idonate transporter
K06188	aqpZ; aquaporin Z
K06191	nrdH; glutaredoxin-like protein NrdH
K06216	rbsU; putative ribose uptake protein
K06221	dkgA; 2,5-diketo-D-gluconate reductase A [EC:1.1.1.346]
K06222	dkgB; 2,5-diketo-D-gluconate reductase B [EC:1.1.1.346]
K06324	cotA; spore coat protein A, manganese oxidase [EC:1.16.3.3]
K06447	astD; succinylglutamic semialdehyde dehydrogenase [EC:1.2.1.71]
K06605	iolH; myo-inositol catabolism protein IolH
K06606	iolI; 2-keto-myo-inositol isomerase [EC:5.3.99.11]
K06609	iolT; MFS transporter, SP family, major inositol transporter
K06610	iolF; MFS transporter, SP family, inositol transporter
K06726	rbsD; D-ribose pyranase [EC:5.4.99.62]
K06864	larE; pyridinium-3,5-biscarboxylic acid mononucleotide sulfurtransferase [EC:4.4.1.37]
K06885	K06885; uncharacterized protein
K06898	larB; pyridinium-3,5-biscarboxylic acid mononucleotide synthase [EC:2.5.1.143]
K06948	yqeH; 30S ribosome assembly GTPase
K06950	K06950; uncharacterized protein
K06988	fno; 8-hydroxy-5-deazaflavin:NADPH oxidoreductase [EC:1.5.1.40]
K07006	K07006; uncharacterized protein
K07023	K07023; putative hydrolases of HD superfamily
K07035	K07035; uncharacterized protein
K07045	K07045; uncharacterized protein
K07088	K07088; uncharacterized protein
K07090	K07090; uncharacterized protein
K07106	murQ; N-acetylmuramic acid 6-phosphate etherase [EC:4.2.1.126]
K07150	K07150; uncharacterized protein
K07200	PRKAG; 5'-AMP-activated protein kinase, regulatory gamma subunit
K07223	yfeX; porphyrinogen peroxidase [EC:1.11.1.-]
K07248	aldA; lactaldehyde dehydrogenase / glycolaldehyde dehydrogenase [EC:1.2.1.22 1.2.1.21]
K07304	msrA; peptide-methionine (S)-S-oxide reductase [EC:1.8.4.11]
K07305	msrB; peptide-methionine (R)-S-oxide reductase [EC:1.8.4.12]
K07406	melA; alpha-galactosidase [EC:3.2.1.22]
K07461	K07461; putative endonuclease
K07478	ycaJ; putative ATPase
K07482	K07482; transposase, IS30 family
K07498	K07498; putative transposase
K07552	bcr, tcaB; MFS transporter, DHA1 family, multidrug resistance protein
K07586	ygaC; uncharacterized protein
K07590	RP-L7A, rplGB; large subunit ribosomal protein L7A
K07785	nrsD, nreB; MFS transporter, NRE family, putaive nickel resistance protein
K07786	emrY; MFS transporter, DHA2 family, multidrug resistance protein
K08093	hxlA; 3-hexulose-6-phosphate synthase [EC:4.1.2.43]
K08100	E1.3.3.5; bilirubin oxidase [EC:1.3.3.5]
K08137	galP; MFS transporter, SP family, galactose:H+ symporter
K08138	xylE; MFS transporter, SP family, xylose:H+ symportor
K08139	HXT; MFS transporter, SP family, sugar:H+ symporter
K08141	MAL; MFS transporter, SP family, general alpha glucoside:H+ symporter
K08150	SLC2A13, ITR; MFS transporter, SP family, solute carrier family 2 (myo-inositol transporter), member 13
K08151	tetA; MFS transporter, DHA1 family, tetracycline resistance protein
K08152	lmrP; MFS transporter, DHA1 family, multidrug resistance protein B
K08153	blt; MFS transporter, DHA1 family, multidrug resistance protein
K08154	emrD; MFS transporter, DHA1 family, 2-module integral membrane pump EmrD
K08156	araJ; MFS transporter, DHA1 family, arabinose polymer utilization protein
K08157	TPO1; MFS transporter, DHA1 family, multidrug resistance protein
K08158	MDR1, FLR1, CAF5; MFS transporter, DHA1 family, multidrug resistance protein
K08159	sotB; MFS transporter, DHA1 family, L-arabinose/isopropyl-beta-D-thiogalactopyranoside export protein
K08160	mdfA, cmr; MFS transporter, DHA1 family, multidrug/chloramphenicol efflux transport protein
K08161	mdtG; MFS transporter, DHA1 family, multidrug resistance protein
K08162	mdtH; MFS transporter, DHA1 family, multidrug resistance protein
K08163	mdtL; MFS transporter, DHA1 family, multidrug resistance protein
K08164	ybcL; MFS transporter, DHA1 family, putative efflux transporter
K08165	ATR1; MFS transporter, DHA2 family, multidrug resistance protein
K08166	mmr; MFS transporter, DHA2 family, methylenomycin A resistance protein
K08167	smvA, qacA, lfrA; MFS transporter, DHA2 family, multidrug resistance protein
K08168	tetB; MFS transporter, DHA2 family, metal-tetracycline-proton antiporter
K08169	yebQ; MFS transporter, DHA2 family, multidrug resistance protein
K08170	norB, norC; MFS transporter, DHA2 family, multidrug resistance protein
K08172	shiA; MFS transporter, MHS family, shikimate and dehydroshikimate transport protein
K08173	ydfJ; MFS transporter, MHS family, metabolite:H+ symporter
K08176	PHO84; MFS transporter, PHS family, inorganic phosphate transporter
K08177	oxlT; MFS transporter, OFA family, oxalate/formate antiporter
K08178	JEN; MFS transporter, SHS family, lactate transporter
K08191	exuT; MFS transporter, ACS family, hexuronate transporter
K08192	DAL; MFS transporter, ACS family, allantoate permease
K08194	dgoT; MFS transporter, ACS family, D-galactonate transporter
K08195	pcaK; MFS transporter, AAHS family, 4-hydroxybenzoate transporter
K08196	mucK; MFS transporter, AAHS family, cis,cis-muconate transporter
K08217	mef; MFS transporter, DHA3 family, macrolide efflux protein
K08218	ampG; MFS transporter, PAT family, beta-lactamase induction signal transducer AmpG
K08219	UMF2; MFS transporter, UMF2 family, putative MFS family transporter protein
K08221	yitG, ymfD, yfmO; MFS transporter, ACDE family, multidrug resistance protein
K08222	yqgE; MFS transporter, YQGE family, putative transporter
K08223	fsr; MFS transporter, FSR family, fosmidomycin resistance protein
K08224	ynfM; MFS transporter, YNFM family, putative membrane transport protein
K08225	entS; MFS transporter, ENTS family, enterobactin (siderophore) exporter
K08226	pucC; MFS transporter, BCD family, chlorophyll transporter
K08227	lplT; MFS transporter, LPLT family, lysophospholipid transporter
K08256	pimA; phosphatidyl-myo-inositol alpha-mannosyltransferase [EC:2.4.1.345]
K08281	pncA; nicotinamidase/pyrazinamidase [EC:3.5.1.19 3.5.1.-]
K08323	rspA, manD; mannonate dehydratase [EC:4.2.1.8]
K08324	sad; succinate-semialdehyde dehydrogenase [EC:1.2.1.16 1.2.1.24]
K08368	yaaU; MFS transporter, putative metabolite transport protein
K08369	ydjE; MFS transporter, putative metabolite:H+ symporter
K08691	mcl; malyl-CoA/(S)-citramalyl-CoA lyase [EC:4.1.3.24 4.1.3.25]
K08722	yfbR; 5'-deoxynucleotidase [EC:3.1.3.89]
K09018	rutA; pyrimidine oxygenase [EC:1.14.99.46]
K09020	rutB; ureidoacrylate peracid hydrolase [EC:3.5.1.110]
K09121	larC; pyridinium-3,5-bisthiocarboxylic acid mononucleotide nickel chelatase [EC:4.99.1.12]
K09134	flA; adenosyl-fluoride synthase [EC:2.5.1.63]
K09472	puuC, aldH; 4-(gamma-glutamylamino)butanal dehydrogenase [EC:1.2.1.99]
K09477	citT; citrate:succinate antiporter
K09703	K09703; uncharacterized protein
K09762	K09762; uncharacterized protein
K09815	znuA; zinc transport system substrate-binding protein
K09816	znuB; zinc transport system permease protein
K09817	znuC; zinc transport system ATP-binding protein [EC:7.2.2.-]
K09818	ABC.MN.S; manganese/iron transport system substrate-binding protein
K09819	ABC.MN.P; manganese/iron transport system permease protein
K09820	ABC.MN.A; manganese/iron transport system ATP-binding protein
K09969	aapJ, bztA; general L-amino acid transport system substrate-binding protein
K09971	aapM, bztC; general L-amino acid transport system permease protein
K09976	K09976; uncharacterized protein
K09996	artJ; arginine transport system substrate-binding protein
K09997	artI; arginine transport system substrate-binding protein
K10001	gltI, aatJ; glutamate/aspartate transport system substrate-binding protein
K10002	gltK, aatM; glutamate/aspartate transport system permease protein
K10003	gltJ, aatQ; glutamate/aspartate transport system permease protein
K10005	gluB; glutamate transport system substrate-binding protein
K10006	gluC; glutamate transport system permease protein
K10007	gluD; glutamate transport system permease protein
K10009	tcyB, yecS; L-cystine transport system permease protein
K10013	argT; lysine/arginine/ornithine transport system substrate-binding protein
K10014	hisJ; histidine transport system substrate-binding protein
K10018	occT, nocT; octopine/nopaline transport system substrate-binding protein
K10022	aotJ; arginine/ornithine transport system substrate-binding protein
K10036	glnH; glutamine transport system substrate-binding protein
K10037	glnP; glutamine transport system permease protein
K10039	peb1A, glnH; aspartate/glutamate/glutamine transport system substrate-binding protein
K10040	peb1B, glnP, glnM; aspartate/glutamate/glutamine transport system permease protein
K10110	malG; maltose/maltodextrin transport system permease protein
K10231	kojP; kojibiose phosphorylase [EC:2.4.1.230]
K10254	ohyA, sph; oleate hydratase [EC:4.2.1.53]
K10530	lctO; L-lactate oxidase [EC:1.1.3.2]
K10709	frlC; fructoselysine 3-epimerase [EC:5.1.3.41]
K10711	frlR; GntR family transcriptional regulator, frlABCD operon transcriptional regulator
K10814	hcnA; hydrogen cyanide synthase HcnA [EC:1.4.99.5]
K10815	hcnB; hydrogen cyanide synthase HcnB [EC:1.4.99.5]
K10830	psaB, scaC; manganese/zinc transport system ATP-binding protein [EC:7.2.2.5]
K10855	acxA; acetone carboxylase, beta subunit [EC:6.4.1.6]
K10984	PTS-Gam-EIIB, agaB; PTS system, galactosamine-specific IIB component [EC:2.7.1.-]
K10985	PTS-Gam-EIIC, agaC; PTS system, galactosamine-specific IIC component
K10986	PTS-Gam-EIID, agaD; PTS system, galactosamine-specific IID component
K11069	potD; spermidine/putrescine transport system substrate-binding protein
K11071	potB; spermidine/putrescine transport system permease protein
K11073	potF; putrescine transport system substrate-binding protein
K11075	potH; putrescine transport system permease protein
K11077	attC; mannopine transport system substrate-binding protein
K11079	attA2; mannopine transport system permease protein
K11106	ttdT; L-tartrate/succinate antiporter
K11145	K11145; ribonuclease III family protein [EC:3.1.26.-]
K11195	PTS-Fru1-EIIB, levE; PTS system, fructose-specific IIB component [EC:2.7.1.202]
K11196	PTS-Fru1-EIIC, levF; PTS system, fructose-specific IIC component
K11198	PTS-Mng-EIIA, mngA, hrsA; PTS system, 2-O-A-mannosyl-D-glycerate-specific IIA component [EC:2.7.1.195]
K11199	PTS-Mng-EIIB, mngA, hrsA; PTS system, 2-O-A-mannosyl-D-glycerate-specific IIB component [EC:2.7.1.195]
K11201	PTS-Fru2-EIIA; PTS system, fructose-specific IIA-like component [EC:2.7.1.-]
K11202	PTS-Fru2-EIIB; PTS system, fructose-specific IIB-like component [EC:2.7.1.-]
K11212	cofD; LPPG:FO 2-phospho-L-lactate transferase [EC:2.7.8.28]
K11472	glcE; glycolate oxidase FAD binding subunit
K11473	glcF; glycolate oxidase iron-sulfur subunit
K11537	xapB; MFS transporter, NHS family, xanthosine permease
K11601	mntC; manganese transport system substrate-binding protein
K11602	mntB; manganese transport system permease protein
K11603	mntA; manganese transport system ATP-binding protein [EC:7.2.2.5]
K11604	sitA; manganese/iron transport system substrate-binding protein
K11605	sitC; manganese/iron transport system permease protein
K11606	sitD; manganese/iron transport system permease protein
K11607	sitB; manganese/iron transport system ATP-binding protein
K11616	maeN; malate:Na+ symporter
K11639	citM; Mg2+/citrate complex secondary transporter
K11704	mtsA; iron/zinc/manganese/copper transport system substrate-binding protein
K11705	mtsC; iron/zinc/manganese/copper transport system permease protein
K11706	mtsB; iron/zinc/manganese/copper transport system ATP-binding protein
K11707	troA, mntA, znuA; manganese/zinc/iron transport system substrate-binding protein
K11708	troC, mntC, znuB; manganese/zinc/iron transport system permease protein
K11709	troD, mntD, znuB; manganese/zinc/iron transport system permease protein
K11710	troB, mntB, znuC; manganese/zinc/iron transport system ATP- binding protein [EC:7.2.2.5]
K11732	pheP; phenylalanine-specific permease
K11733	lysP; lysine-specific permease
K11734	aroP; aromatic amino acid transport protein AroP
K11735	gabP; GABA permease
K11736	proY; proline-specific permease ProY
K11737	cycA; D-serine/D-alanine/glycine transporter
K11738	ansP; L-asparagine permease
K11741	sugE; quaternary ammonium compound-resistance protein SugE
K11742	mdtI; spermidine export protein MdtI
K11743	mdtJ; spermidine export protein MdtJ
K11755	hisIE; phosphoribosyl-ATP pyrophosphohydrolase / phosphoribosyl-AMP cyclohydrolase [EC:3.6.1.31 3.5.4.19]
K11814	ebrA; multidrug resistance protein EbrA
K11815	ebrB; multidrug resistance protein EbrB
K11922	mngR, farR; GntR family transcriptional regulator, mannosyl-D-glycerate transport/metabolism system repressor
K11954	natB; neutral amino acid transport system substrate-binding protein
K11955	natC; neutral amino acid transport system permease protein
K11956	natD; neutral amino acid transport system permease protein
K11957	natA; neutral amino acid transport system ATP-binding protein
K11959	urtA; urea transport system substrate-binding protein
K11960	urtB; urea transport system permease protein
K11961	urtC; urea transport system permease protein
K12253	aruI; 5-guanidino-2-oxopentanoate decarboxylase [EC:4.1.1.75]
K12254	kauB; 4-guanidinobutyraldehyde dehydrogenase / NAD-dependent aldehyde dehydrogenase [EC:1.2.1.54 1.2.1.-]
K12265	norW; nitric oxide reductase FlRd-NAD(+) reductase [EC:1.18.1.-]
K12267	msrAB; peptide methionine sulfoxide reductase msrA/msrB [EC:1.8.4.11 1.8.4.12]
K12299	garP; MFS transporter, ACS family, probable galactarate transporter
K12346	SMF; metal iron transporter
K12574	rnj; ribonuclease J [EC:3.1.-.-]
K12583	mgtA; phosphatidylinositol alpha 1,6-mannosyltransferase [EC:2.4.1.-]
K12661	LRA3, rhmD; L-rhamnonate dehydratase [EC:4.2.1.90]
K12845	SNU13, NHP2L; U4/U6 small nuclear ribonucleoprotein SNU13
K12940	abgA; aminobenzoyl-glutamate utilization protein A
K12941	abgB; aminobenzoyl-glutamate utilization protein B
K12993	wbdA, wbpX, mtfA; alpha-1,2-mannosyltransferase/rhamnosyltransferase [EC:2.4.1.-]
K12994	wbdB, wbpY, mtfB; mannosyl-N-acetyl-alpha-D-glucosaminyl-diphospho-ditrans,octacis-undecaprenol 3-alpha-mannosyltransferase / alpha-1,3-rhamnosyltransferase [EC:2.4.1.349 2.4.1.-]
K12995	wbdC, wbpZ, mtfC; N-acetyl-alpha-D-glucosaminyl-diphospho-ditrans,octacis-undecaprenol 3-alpha-mannosyltransferase / rhamnosyltransferase [EC:2.4.1.348 2.4.1.-]
K12996	rgpA; rhamnosyltransferase [EC:2.4.1.-]
K13000	wbyJ; mannosyltransferase [EC:2.4.1.-]
K13001	wbyK; mannosyltransferase [EC:2.4.1.-]
K13003	wbtG; glycosyltransferase [EC:2.4.1.-]
K13004	wbtD; galacturonosyltransferase [EC:2.4.1.-]
K13021	ttuB; MFS transporter, ACS family, tartrate transporter
K13039	comE; sulfopyruvate decarboxylase subunit beta [EC:4.1.1.79]
K13051	ASRGL1, iaaA; L-asparaginase / beta-aspartyl-peptidase [EC:3.5.1.1 3.4.19.5]
K13057	treT; trehalose synthase [EC:2.4.1.245]
K13292	lgt, umpA; phosphatidylglycerol---prolipoprotein diacylglyceryl transferase [EC:2.5.1.145]
K13614	pksN; polyketide synthase PksN
K13629	dsdX; D-serine transporter
K13657	gumH, aceA; alpha-1,3-mannosyltransferase [EC:2.4.1.252]
K13668	pimB; phosphatidyl-myo-inositol dimannoside synthase [EC:2.4.1.346]
K13677	dgs, bgsA; 1,2-diacylglycerol-3-alpha-glucose alpha-1,2-glucosyltransferase [EC:2.4.1.208]
K13678	cpoA; 1,2-diacylglycerol-3-alpha-glucose alpha-1,2-galactosyltransferase [EC:2.4.1.-]
K13684	wcaC; putative colanic acid biosynthesis glycosyltransferase [EC:2.4.-.-]
K13721	APE2; aminopeptidase 2 [EC:3.4.11.-]
K13812	fae-hps; bifunctional enzyme Fae/Hps [EC:4.2.1.147 4.1.2.43]
K13821	putA; RHH-type transcriptional regulator, proline utilization regulon repressor / proline dehydrogenase / delta 1-pyrroline-5-carboxylate dehydrogenase [EC:1.5.5.2 1.2.1.88]
K13831	hps-phi; 3-hexulose-6-phosphate synthase / 6-phospho-3-hexuloisomerase [EC:4.1.2.43 5.3.1.27]
K13854	K13854, glf; MFS transporter, SP family, glucose uniporter
K13918	gudX; glucarate dehydratase-related protein
K13922	pduP; propionaldehyde dehydrogenase [EC:1.2.1.87]
K13932	mdcD; malonate decarboxylase beta subunit [EC:4.1.1.87]
K13936	mdcF; malonate transporter
K13955	yogA; zinc-binding alcohol dehydrogenase/oxidoreductase
K13995	nicF; maleamate amidohydrolase [EC:3.5.1.107]
K14052	puuP; putrescine importer
K14275	xad; D-xylonate dehydratase [EC:4.2.1.82]
K14335	pimC; alpha-1,6-mannosyltransferase [EC:2.4.1.-]
K14430	PHO87_91; phosphate transporter
K14445	SLC13A2_3_5; solute carrier family 13 (sodium-dependent dicarboxylate transporter), member 2/3/5
K14446	ccr; crotonyl-CoA carboxylase/reductase [EC:1.3.1.85]
K14451	mcl2; (3S)-malyl-CoA thioesterase [EC:3.1.2.30]
K14537	NUG2, GNL2; nuclear GTP-binding protein
K14538	NUG1, GNL3; nuclear GTP-binding protein
K14539	LSG1; large subunit GTPase 1 [EC:3.6.1.-]
K14540	rbgA; ribosome biogenesis GTPase A
K14588	cueO; blue copper oxidase
K14665	amhX; amidohydrolase [EC:3.5.1.-]
K14727	pcaL; 3-oxoadipate enol-lactonase / 4-carboxymuconolactone decarboxylase [EC:3.1.1.24 4.1.1.44]
K14728	K14728; phthiodiolone/phenolphthiodiolone dimycocerosates ketoreductase [EC:1.2.-.-]
K14733	limB; limonene 1,2-monooxygenase [EC:1.14.13.107]
K14952	namH; UDP-MurNAc hydroxylase
K15037	K15037; biotin carboxyl carrier protein
K15038	K15038; succinyl-CoA reductase [EC:1.2.1.76]
K15510	fgd1; coenzyme F420-dependent glucose-6-phosphate dehydrogenase [EC:1.1.98.2]
K15518	dgk; deoxyguanosine kinase [EC:2.7.1.113]
K15519	dck; deoxyadenosine/deoxycytidine kinase [EC:2.7.1.76 2.7.1.74]
K15521	mshA; D-inositol-3-phosphate glycosyltransferase [EC:2.4.1.250]
K15524	mngB; mannosylglycerate hydrolase [EC:3.2.1.170]
K15733	E1.11.1.19; dye decolorizing peroxidase [EC:1.11.1.19]
K15772	ganQ; arabinogalactan oligomer / maltooligosaccharide transport system permease protein
K15786	doeC; aspartate-semialdehyde dehydrogenase [EC:1.2.1.-]
K15835	murR; RpiR family transcriptional regulator, murPQ operon repressor
K15914	pglA; N,N'-diacetylbacillosaminyl-diphospho-undecaprenol alpha-1,3-N-acetylgalactosaminyltransferase [EC:2.4.1.290]
K15986	ppaC; manganese-dependent inorganic pyrophosphatase [EC:3.6.1.1]
K16147	glgE; starch synthase (maltosyl-transferring) [EC:2.4.99.16]
K16148	glgM; alpha-maltose-1-phosphate synthase [EC:2.4.1.342]
K16150	K16150; glycogen synthase [EC:2.4.1.11]
K16211	malY, malT; maltose/moltooligosaccharide transporter
K16234	hutT; histidine transporter
K16235	mmuP; S-methylmethionine transporter
K16236	hutM; histidine permease
K16237	aroP; aromatic amino acid permease
K16238	eat, eutP; ethanolamine permease
K16261	YAT; yeast amino acid transporter
K16263	yjeH; amino acid efflux transporter
K16301	efeB; deferrochelatase/peroxidase EfeB [EC:1.11.1.-]
K16321	gntP; high-affinity gluconate transporter
K16653	dprE1; decaprenylphospho-beta-D-ribofuranose 2-oxidase [EC:1.1.98.3]
K16697	tuaC; teichuronic acid biosynthesis glycosyltransferase TuaC [EC:2.4.-.-]
K16699	tuaH; teichuronic acid biosynthesis glycosyltransferase TuaH [EC:2.4.-.-]
K16701	amsD; amylovoran biosynthesis glycosyltransferase AmsD [EC:2.4.-.-]
K16703	wcaL, amsK; colanic acid/amylovoran biosynthesis glycosyltransferase [EC:2.4.-.-]
K16783	bioN; biotin transport system permease protein
K16785	ecfT; energy-coupling factor transport system permease protein
K16869	lipL; octanoyl-[GcvH]:protein N-octanoyltransferase [EC:2.3.1.204]
K16887	qmoC; quinone-modifying oxidoreductase, subunit QmoC
K16956	tcyJ; L-cystine transport system substrate-binding protein
K16957	tcyK; L-cystine transport system substrate-binding protein
K16958	tcyL; L-cystine transport system permease protein
K16959	tcyM; L-cystine transport system permease protein
K16961	yxeM; putative S-methylcysteine transport system substrate-binding protein
K16962	yxeN; putative S-methylcysteine transport system permease protein
K17062	bgtB; arginine/lysine/histidine/glutamine transport system substrate-binding and permease protein
K17073	lysX1; putative lysine transport system substrate-binding protein
K17074	lysX2; putative lysine transport system permease protein
K17218	sqr; sulfide:quinone oxidoreductase [EC:1.8.5.4]
K17228	sfnG; dimethylsulfone monooxygenase [EC:1.14.14.35]
K17229	fccB; sulfide dehydrogenase [flavocytochrome c] flavoprotein chain [EC:1.8.2.3]
K17248	pglJ; N-acetylgalactosamine-N,N'-diacetylbacillosaminyl-diphospho-undecaprenol 4-alpha-N-acetylgalactosaminyltransferase [EC:2.4.1.291]
K17249	pglH; GalNAc-alpha-(1->4)-GalNAc-alpha-(1->3)-diNAcBac-PP-undecaprenol alpha-1,4-N-acetyl-D-galactosaminyltransferase [EC:2.4.1.292]
K17290	HTATIP2; oxidoreductase [EC:1.1.1.-]
K17465	PTS-Dga-EIIB, dgaB; PTS system, D-glucosaminate-specific IIB component [EC:2.7.1.203]
K17466	PTS-Dga-EIIC, dgaC; PTS system, D-glucosaminate-specific IIC component
K17467	PTS-Dga-EIID, dgaD; PTS system, D-glucosaminate-specific IID component
K17487	mptB; 7,8-dihydroneopterin 2',3'-cyclic phosphate phosphodiesterase [EC:3.1.4.56]
K18088	bphAd, bphA4, bphG; biphenyl 2,3-dioxygenase ferredoxin reductase component [EC:1.18.1.3]
K18090	todA, tcbAd; benzene/toluene/chlorobenzene dioxygenase ferredoxin reductase component [EC:1.18.1.3 1.18.1.-]
K18097	GCY1; glycerol 2-dehydrogenase (NADP+) [EC:1.1.1.156]
K18102	GAAB, LGD1; L-galactonate dehydratase [EC:4.2.1.146]
K18107	GAAD; L-glyceraldehyde reductase [EC:1.1.1.372]
K18128	gadh; D-glyceraldehyde dehydrogenase (NADP+) [EC:1.2.1.89]
K18199	inhA; cyclohexyl-isocyanide hydratase [EC:4.2.1.103]
K18249	andAa; anthranilate 1,2-dioxygenase ferredoxin reductase component [EC:1.18.1.-]
K18254	phtAd; phthalate 3,4-dioxygenase ferredoxin reductase component [EC:1.18.1.3]
K18292	E4.1.3.25; (S)-citramalyl-CoA lyase [EC:4.1.3.25]
K18320	IS15, IS26; transposase, IS6 family
K18326	mdtD; MFS transporter, DHA2 family, multidrug resistance protein
K18334	fucD; L-fuconate dehydratase [EC:4.2.1.68]
K18370	adh3; alcohol dehydrogenase [EC:1.1.1.-]
K18501	hmeD; heterodisulfide reductase iron-sulfur subunit
K18531	frvR; putative frv operon regulatory protein
K18536	thnD; putative oxidoreductase
K18539	thnO; thienamycin biosynthesis protein ThnO
K18552	cmlA, cmlB, floR; MFS transporter, DHA1 family, chloramphenicol/florfenicol resistance protein
K18553	cmlR, cmx; MFS transporter, DHA1 family, chloramphenicol resistance protein
K18559	frdD; NADH-dependent fumarate reductase subunit D
K18567	pbuE; MFS transporter, DHA1 family, purine base/nucleoside efflux pump
K18601	K18601; aldehyde dehydrogenase [EC:1.2.1.-]
K18672	dacA; diadenylate cyclase [EC:2.7.7.85]
K18682	rny; ribonucrease Y [EC:3.1.-.-]
K18821	lipL; lipoyl amidotransferase [EC:2.3.1.200]
K18833	cmr; MFS transporter, DHA3 family, multidrug efflux protein
K18856	vanC, vanE, vanG; D-alanine---D-serine ligase [EC:6.3.2.35]
K18910	dpe, lre; D-psicose/D-tagatose/L-ribulose 3-epimerase [EC:5.1.3.30 5.1.3.31]
K18917	mrx1; mycoredoxin [EC:1.20.4.3]
K18924	ykkC; paired small multidrug resistance pump
K18925	ykkD; paired small multidrug resistance pump
K18926	lmrB; MFS transporter, DHA2 family, lincomycin resistance protein
K18929	lldF; L-lactate dehydrogenase complex protein LldF
K18930	dld; D-lactate dehydrogenase
K18934	lmrS; MFS transporter, DHA2 family, multidrug resistance protein
K18935	sdrM; MFS transporter, DHA2 family, multidrug resistance protein
K18936	mdeA; MFS transporter, DHA2 family, multidrug resistance protein
K18975	ebr, qacEdelta1; small multidrug resistance pump
K18978	gapN; glyceraldehyde-3-phosphate dehydrogenase [NAD(P)+] [EC:1.2.1.90]
K18979	queG; epoxyqueuosine reductase [EC:1.17.99.6]
K18983	gci; D-galactarolactone cycloisomerase [EC:5.5.1.27]
K19002	mgs, bgsB; 1,2-diacylglycerol 3-alpha-glucosyltransferase [EC:2.4.1.337]
K19005	ltaS; lipoteichoic acid synthase [EC:2.7.8.20]
K19158	yoeB; toxin YoeB [EC:3.1.-.-]
K19266	E1.2.1.22; lactaldehyde dehydrogenase [EC:1.2.1.22]
K19267	qorB; NAD(P)H dehydrogenase (quinone) [EC:1.6.5.2]
K19281	mcl; beta-methylmalyl-CoA/(S)-malyl-CoA lyase [EC:4.1.3.24]
K19294	algI; alginate O-acetyltransferase complex protein AlgI
K19337	hexR; RpiR family transcriptional regulator, carbohydrate utilization regulator
K19386	POS5; NADH kinase [EC:2.7.1.86]
K19422	epsD; glycosyltransferase EpsD [EC:2.4.-.-]
K19424	epsF; glycosyltransferase EpsF [EC:2.4.-.-]
K19504	gfrE; glucoselysine-6-phosphate deglycase
K19507	PTS-Gfr-EIIB, gfrB; PTS system, fructoselysine/glucoselysine-specific IIB component [EC:2.7.1.-]
K19508	PTS-Gfr-EIIC, gfrC; PTS system, fructoselysine/glucoselysine-specific IIC component
K19509	PTS-Gfr-EIID, gfrD; PTS system, fructoselysine/glucoselysine-specific IID component
K19510	gfrF; fructoselysine-6-phosphate deglycase
K19540	frlA; fructoselysine transporter
K19541	lmrA; MFS transporter, DHA2 family, lincomycin resistance protein
K19542	otrB, tcr; MFS transporter, DHA2 family, tetracycline/oxytetracycline resistance protein
K19564	CTR, HNM1; choline transport protein
K19565	BIO5; 8-amino-7-oxononanoate transporter
K19576	norA; MFS transporter, DHA1 family, quinolone resistance protein
K19577	ydhP; MFS transporter, DHA1 family, inner membrane transport protein
K19588	dopDH; 2,5-dioxopentanoate dehydrogenase [EC:1.2.1.26]
K19633	sr; sorbose reductase [EC:1.1.1.289]
K19646	fexA_B; MFS transporter, DHA2 family, florfenicol/chloramphenicol resistance protein
K19700	sap; 3-succinoylsemialdehyde-pyridine dehydrogenase [EC:1.2.1.83]
K19745	acuI; acrylyl-CoA reductase (NADPH) [EC:1.3.1.-]
K19791	FET3_5; iron transport multicopper oxidase
K19802	ycjG, ykfB; L-Ala-D/L-Glu epimerase [EC:5.1.1.20]
K19828	MTG1; mitochondrial GTPase 1
K19829	GEP3, MTG3; genetic interactor of prohibitins 3, mitochondrial
K19962	chnE; 6-oxohexanoate dehydrogenase [EC:1.2.1.63]
K19971	psaA, scaA; manganese/zinc transport system substrate-binding protein
K19972	psaC, scaB; manganese/zinc transport system permease protein
K19973	mntA; manganese transport system ATP-binding protein [EC:7.2.2.5]
K19974	acbO; 2-epi-5-epi-valiolone 7-phosphate 2-epimerase [EC:5.1.3.35]
K19975	mntC; manganese transport system substrate-binding protein
K19976	mntB; manganese transport system permease protein
K20022	galrD-II; galactarate dehydratase (D-threo-forming) [EC:4.2.1.158]
K20023	talrD-galrD; L-talarate/galactarate dehydratase [EC:4.2.1.156 4.2.1.42]
K20039	FDC1; phenacrylate decarboxylase [EC:4.1.1.102]
K20107	PTS-Mal-EIIB, malT; PTS system, maltose-specific IIB component [EC:2.7.1.208]
K20112	PTS-Gal-EIIA; PTS system, galactose-specific IIA component [EC:2.7.1.204]
K20114	PTS-Gal-EIIC; PTS system, galactose-specific IIC component
K20116	PTS-Glc1-EIIA, ptsG, glcA, glcB; PTS system, glucose-specific IIA component [EC:2.7.1.199]
K20117	PTS-Glc1-EIIB, ptsG, glcA, glcB; PTS system, glucose-specific IIB component [EC:2.7.1.199]
K20147	ntaA, nmoA; nitrilotriacetate monooxygenase [EC:1.14.14.10]
K20153	VAOA; vanillyl-alcohol oxidase [EC:1.1.3.38]
K20199	pchA; 4-hydroxybenzaldehyde dehydrogenase (NADP+) [EC:1.2.1.96]
K20207	gpx; hydroperoxy fatty acid reductase [EC:1.11.1.22]
K20219	phsA; o-aminophenol oxidase [EC:1.10.3.4]
K20265	gadC; glutamate:GABA antiporter
K20415	madH; ACP-SH:acetate ligase [EC:6.2.1.35]
K20432	valK; 5-epi-valiolone dehydratase [EC:4.2.1.-]
K20548	ahgd; 3,6-anhydro-alpha-L-galactose dehydrogenase [EC:1.2.1.92]
K20549	aci; 3,6-anhydro-L-galactonate cycloisomerase [EC:5.5.1.25]
K20550	SOL5; prosolanapyrone-II oxidase / prosolanapyrone-III cycloisomerase [EC:1.1.3.42 5.5.1.20]
K20573	kanE, kanM2; 2'-deamino-2'-hydroxyneamine 1-alpha-D-kanosaminyltransferase [EC:2.4.1.301]
K20578	tobM2; glycosyltransferase [EC:2.4.1.-]
K20582	livF, parF; N-acetylglucosaminyltransferase [EC:2.4.1.-]
K20589	genM2, gtmE, gntD; paromamine D-xylosyltransferase [EC:2.4.2.-]
K20816	sttH; streptothricin hydrolase [EC:3.5.2.19]
K20852	E3.2.1.161; beta-apiosyl-beta-glucosidase [EC:3.2.1.161]
K20896	TENA_E; formylaminopyrimidine deformylase / aminopyrimidine aminohydrolase [EC:3.5.1.- 3.5.99.-]
K20901	lerK; L-erythrulose 1-kinase [EC:2.7.1.209]
K20902	derK; D-erythrulose 4-kinase [EC:2.7.1.210]
K20921	vpsD, epsF; polysaccharide biosynthesis protein VpsD
K20922	vpsI; polysaccharide biosynthesis protein VpsI
K20928	mpdC; 2-hydroxy-2-methylpropanal dehydrogenase [EC:1.2.1.98]
K20938	ladA; long-chain alkane monooxygenase [EC:1.14.14.28]
K20941	graF; gamma-resorcylate decarboxylase [EC:4.1.1.103]
K20957	cdgH; diguanylate cyclase [EC:2.7.7.65]
K20971	ladS; two-component system, sensor histidine kinase LadS
K20982	LOVC; lovastatin enoyl reductase [EC:2.3.1.161]
K20999	pslF; polysaccharide biosynthesis protein PslF
K21001	pslH; polysaccharide biosynthesis protein PslH
K21002	pslI; polysaccharide biosynthesis protein PslI
K21011	pelF; polysaccharide biosynthesis protein PelF
K21054	eryB; D-erythritol 1-phosphate dehydrogenase [EC:1.1.1.402]
K21182	sgcC1, mdpC1; (S)-beta-tyrosine adenylation enzyme [EC:6.2.1.-]
K21186	sgcC5, mdpC5, kedY5; condensation enzyme
K21226	kedN4; acyl-CoA N-acyltransferase
K21228	kedY1; (R)-2-aza-beta-tyrosine adenylation enzyme [EC:6.2.1.-]
K21350	E2.4.1.329; sucrose 6(F)-phosphate phosphorylase [EC:2.4.1.329]
K21355	ggp; 1,2-alpha-glucosylglycerol phosphorylase [EC:2.4.1.332]
K21365	wbnH; UDP-GalNAc:alpha-D-GalNAc-diphosphoundecaprenol alpha-1,3-N-acetylgalactosaminyltransferase [EC:2.4.1.306]
K21369	mggA; mannosylglucosyl-3-phosphoglycerate synthase [EC:2.4.1.270]
K21416	acoA; acetoin:2,6-dichlorophenolindophenol oxidoreductase subunit alpha [EC:1.1.1.-]
K21417	acoB; acetoin:2,6-dichlorophenolindophenol oxidoreductase subunit beta [EC:1.1.1.-]
K21428	pigD; 3-acetyloctanal synthase [EC:2.2.1.12]
K21570	camA; putidaredoxin---NAD+ reductase [EC:1.18.1.5]
K21575	susA; neopullulanase [EC:3.2.1.135]
K21586	wclR; UDP-Gal:alpha-D-GlcNAc-diphosphoundecaprenol alpha-1,3-galactosyltransferase [EC:2.4.1.343]
K21612	cfbE; coenzyme F430 synthetase [EC:6.4.1.9]
K21613	yxeP; uncharacterized hydrolase [EC:3.-.-.-]
K21617	hpbD; 4-hydroxyproline betaine 2-epimerase [EC:5.1.1.22]
K21618	DLD3; (R)-2-hydroxyglutarate---pyruvate transhydrogenase [EC:1.1.99.40]
K21624	c3lhypd; cis-L-3-hydroxyproline dehydratase [EC:4.2.1.171]
K21731	camP; 2,5-diketocamphane 1,2-monooxygenase [EC:1.14.14.108]
K21738	alkT; rubredoxin---NAD+ reductase [EC:1.18.1.1]
K21739	rclA; probable pyridine nucleotide-disulfide oxidoreductase
K21802	vdh; vanillin dehydrogenase [EC:1.2.1.67]
K21834	dgcB; dimethylglycine catabolism B
K21835	adf; secondary-alcohol dehydrogenase (coenzyme-F420) [EC:1.1.98.5]
K21836	dld; D-lactate dehydrogenase (acceptor) [EC:1.1.99.6]
K21839	caa43; 2-haloacrylate reductase [EC:1.3.1.103]
K21929	udg; uracil-DNA glycosylase [EC:3.2.2.27]
K22086	mgdC; methylglutamate dehydrogenase subunit C [EC:1.5.99.5]
K22134	GLIA; MFS transporter, DHA2 family, glioxin efflux transporter
K22182	TXNRD; thioredoxin reductase (NADPH) [EC:1.8.1.9]
K22187	xylA; alpha-ketoglutaric semialdehyde dehydrogenase [EC:1.2.1.-]
K22205	K22205; S-adenosyl-L-methionine hydrolase (adenosine-forming) [EC:3.13.1.8]
K22209	tarD; D(-)-tartrate dehydratase [EC:4.2.1.81]
K22211	GLX3, HSP31; D-lactate dehydratase [EC:4.2.1.130]
K22212	mleA, mleS; malolactic enzyme [EC:4.1.1.101]
K22220	dszA; dibenzothiophene sulfone monooxygenase [EC:1.14.14.22]
K22233	iolO; 5-keto-L-gluconate epimerase [EC:5.1.-.-]

## Sheet: transporter
KO	KODesc	Type	Subtype
K02055	ABC.SP.S; putative spermidine/putrescine transport system substrate-binding protein	AA	putrescine
K02054	ABC.SP.P1; putative spermidine/putrescine transport system permease protein	AA	putrescine
K02002	proX; glycine betaine/proline transport system substrate-binding protein	AA	Others
K02001	proW; glycine betaine/proline transport system permease protein	AA	Others
K02000	proV; glycine betaine/proline transport system ATP-binding protein [EC:7.6.2.9]	AA	Others
K02069	ABC.X2.P; putative ABC transport system permease protein	AA	Others
K02036	pstB; phosphate transport system ATP-binding protein [EC:7.3.2.1]	AA	Others
K02044	phnD; phosphonate transport system substrate-binding protein	AA	Others
K02041	phnC; phosphonate transport system ATP-binding protein [EC:7.3.2.2]	AA	Others
K02424	fliY; L-cystine transport system substrate-binding protein	AA	Others
K01999	livK; branched-chain amino acid transport system substrate-binding protein	AA	Others
K01997	livH; branched-chain amino acid transport system permease protein	AA	Others
K01998	livM; branched-chain amino acid transport system permease protein	AA	Others
K01995	livG; branched-chain amino acid transport system ATP-binding protein	AA	Others
K02030	ABC.PA.S; polar amino acid transport system substrate-binding protein	AA	Others
K02029	ABC.PA.P; polar amino acid transport system permease protein	AA	Others
K02008	cbiQ; cobalt/nickel transport system permease protein	ion	Others
K02077	ABC.ZM.S; zinc/manganese transport system substrate-binding protein	ion	manganese
K02075	ABC.ZM.P; zinc/manganese transport system permease protein	ion	manganese
K02074	ABC.ZM.A; zinc/manganese transport system ATP-binding protein	ion	manganese
K02100	araE; MFS transporter, SP family, arabinose:H+ symporter	MFS	SP
K02532	lacY; MFS transporter, OHS family, lactose permease	MFS	Others
K02625	pcaT; MFS transporter, MHS family, dicarboxylic acid transporter PcaT	MFS	Others
K02511	hpaX; MFS transporter, ACS family, 4-hydroxyphenylacetate permease	MFS	Others
K02777	PTS-Glc-EIIA; PTS system, sugar-specific IIA component [EC:2.7.1.-]	PTS	Others
K02778	PTS-Glc-EIIB; PTS system, glucose-specific IIB component [EC:2.7.1.199]	PTS	Others
K02802	PTS-Nag-EIIA; PTS system, N-acetylglucosamine-specific IIA component [EC:2.7.1.193]	PTS	Others
K02803	PTS-Nag-EIIB; PTS system, N-acetylglucosamine-specific IIB component [EC:2.7.1.193]	PTS	Others
K02790	PTS-MalGlc-EIIB; PTS system, maltose/glucose-specific IIB component [EC:2.7.1.199 2.7.1.208]	PTS	Others
K02763	PTS-Dgl-EIIA; PTS system, D-glucosamine-specific IIA component [EC:2.7.1.-]	PTS	Others
K02764	PTS-Dgl-EIIB; PTS system, D-glucosamine-specific IIB component [EC:2.7.1.-]	PTS	Others
K02808	PTS-Scr-EIIA; PTS system, sucrose-specific IIA component [EC:2.7.1.211]	PTS	Others
K02755	PTS-Bgl-EIIA; PTS system, beta-glucoside-specific IIA component [EC:2.7.1.-]	PTS	Others
K02756	PTS-Bgl-EIIB; PTS system, beta-glucoside-specific IIB component [EC:2.7.1.-]	PTS	Others
K02752	PTS-Asc-EIIB; PTS system, beta-glucoside (arbutin/salicin/cellobiose)-specific IIB component [EC:2.7.1.-]	PTS	Others
K02749	PTS-Glv-EIIB; PTS system, alpha-glucoside-specific IIB component [EC:2.7.1.208 2.7.1.-]	PTS	Others
K02768	PTS-Fru-EIIA; PTS system, fructose-specific IIA component [EC:2.7.1.202]	PTS	Others
K02769	PTS-Fru-EIIB; PTS system, fructose-specific IIB component [EC:2.7.1.202]	PTS	Others
K02798	PTS-Mtl-EIIA; PTS system, mannitol-specific IIA component [EC:2.7.1.197]	PTS	Others
K02799	PTS-Mtl-EIIB; PTS system, mannitol-specific IIB component [EC:2.7.1.197]	PTS	Others
K02800	PTS-Mtl-EIIC; PTS system, mannitol-specific IIC component	PTS	Others
K02759	PTS-Cel-EIIA; PTS system, cellobiose-specific IIA component [EC:2.7.1.196 2.7.1.205]	PTS	Others
K02760	PTS-Cel-EIIB; PTS system, cellobiose-specific IIB component [EC:2.7.1.196 2.7.1.205]	PTS	Others
K02761	PTS-Cel-EIIC; PTS system, cellobiose-specific IIC component	PTS	Others
K02782	PTS-Gut-EIIB; PTS system, glucitol/sorbitol-specific IIB component [EC:2.7.1.198]	PTS	Others
K02783	PTS-Gut-EIIC; PTS system, glucitol/sorbitol-specific IIC component	PTS	Others
K02773	PTS-Gat-EIIA; PTS system, galactitol-specific IIA component [EC:2.7.1.200]	PTS	Others
K02775	PTS-Gat-EIIC; PTS system, galactitol-specific IIC component	PTS	Others
K02794	PTS-Man-EIIB; PTS system, mannose-specific IIB component [EC:2.7.1.191]	PTS	Others
K02795	PTS-Man-EIIC; PTS system, mannose-specific IIC component	PTS	Others
K02796	PTS-Man-EIID; PTS system, mannose-specific IID component	PTS	Others
K02771	PTS-Fru1-EIID; PTS system, fructose-specific IID component	PTS	Others
K02745	PTS-Aga-EIIB; PTS system, N-acetylgalactosamine-specific IIB component [EC:2.7.1.-]	PTS	Others
K02746	PTS-Aga-EIIC; PTS system, N-acetylgalactosamine-specific IIC component	PTS	Others
K02747	PTS-Aga-EIID; PTS system, N-acetylgalactosamine-specific IID component	PTS	Others
K02806	PTS-Ntr-EIIA; PTS system, nitrogen regulatory IIA component [EC:2.7.1.-]	PTS	Others
K02440	GLPF; glycerol uptake facilitator protein	AA	Others
K02205	rocE; arginine/ornithine permease	AA	Others
K03444	MFS.SP; MFS transporter, SP family, sugar porter, other	MFS	SP
K03291	MFS.SET; MFS transporter, SET family, sugar efflux transporter	MFS	Others
K03289	nupG; MFS transporter, NHS family, nucleoside permease	MFS	Others
K03288	citA; MFS transporter, MHS family, citrate/tricarballylate:H+ symporter	MFS	Others
K03761	kgtP; MFS transporter, MHS family, alpha-ketoglutarate permease	MFS	Others
K03762	proP; MFS transporter, MHS family, proline/betaine transporter	MFS	Others
K03290	nanT; MFS transporter, SHS family, sialic acid transporter	MFS	Others
K03535	gudP; MFS transporter, ACS family, glucarate transporter	MFS	Others
K03448	FEN2; MFS transporter, ACS family, pantothenate transporter	MFS	Others
K03445	nepI; MFS transporter, DHA1 family, purine ribonucleoside efflux pump	MFS	DHA
K03446	emrB; MFS transporter, DHA2 family, multidrug resistance protein	MFS	DHA
K02809	PTS-Scr-EIIB; PTS system, sucrose-specific IIB component [EC:2.7.1.211]	PTS	Others
K02817	PTS-Tre-EIIA; PTS system, trehalose-specific IIA component [EC:2.7.1.201]	PTS	Others
K02818	PTS-Tre-EIIB; PTS system, trehalose-specific IIB component [EC:2.7.1.201]	PTS	Others
K02813	PTS-Sor-EIIB; PTS system, sorbose-specific IIB component [EC:2.7.1.206]	PTS	Others
K02814	PTS-Sor-EIIC; PTS system, sorbose-specific IIC component	PTS	Others
K02815	PTS-Sor-EIID; PTS system, sorbose-specific IID component	PTS	Others
K02821	PTS-Ula-EIIA; PTS system, ascorbate-specific IIA component [EC:2.7.1.194]	PTS	Others
K02822	PTS-Ula-EIIB; PTS system, ascorbate-specific IIB component [EC:2.7.1.194]	PTS	Others
K03475	PTS-Ula-EIIC; PTS system, ascorbate-specific IIC component	PTS	Others
K03756	potE; putrescine:ornithine antiporter	AA	putrescine
K03757	cadB; cadaverine:lysine antiporter	AA	Others
K03758	arcD; arginine:ornithine antiporter / lysine permease	AA	Others
K03759	adiC; arginine:agmatine antiporter	AA	Others
K03297	emrE; small multidrug resistance pump	Others	Others
K05340	glcU; glucose uptake protein	Others	Others
K03299	TC.GNTP; gluconate:H+ symporter, GntP family	Others	Others
K03322	mntH; manganese transport protein	ion	manganese
K03811	pnuC; nicotinamide mononucleotide transporter	Others	Others
K05846	opuBD; osmoprotectant transport system permease protein	Others	Others
K05832	ABC.X4.P; putative ABC transport system permease protein	MFS	Others
K08150	SLC2A13; MFS transporter, SP family, solute carrier family 2 (myo-inositol transporter), member 13	MFS	SP
K08137	galP; MFS transporter, SP family, galactose:H+ symporter	MFS	SP
K08138	xylE; MFS transporter, SP family, xylose:H+ symportor	MFS	SP
K08139	HXT; MFS transporter, SP family, sugar:H+ symporter	MFS	SP
K08141	MAL; MFS transporter, SP family, general alpha glucoside:H+ symporter	MFS	SP
K06609	iolT; MFS transporter, SP family, major inositol transporter	MFS	SP
K06610	iolF; MFS transporter, SP family, inositol transporter	MFS	SP
K08172	shiA; MFS transporter, MHS family, shikimate and dehydroshikimate transport protein	MFS	Others
K08173	ydfJ; MFS transporter, MHS family, metabolite:H+ symporter	MFS	Others
K08177	oxlT; MFS transporter, OFA family, oxalate/formate antiporter	MFS	Others
K08178	JEN; MFS transporter, SHS family, lactate transporter	MFS	Others
K08191	exuT; MFS transporter, ACS family, hexuronate transporter	MFS	Others
K08192	DAL; MFS transporter, ACS family, allantoate permease	MFS	Others
K08194	dgoT; MFS transporter, ACS family, D-galactonate transporter	MFS	Others
K08195	pcaK; MFS transporter, AAHS family, 4-hydroxybenzoate transporter	MFS	Others
K05819	mhpT; MFS transporter, AAHS family, 3-hydroxyphenylpropionic acid transporter	MFS	Others
K08196	mucK; MFS transporter, AAHS family, cis,cis-muconate transporter	MFS	Others
K05548	benK; MFS transporter, AAHS family, benzoate transport protein	MFS	Others
K05820	hcaT; MFS transporter, PPP family, 3-phenylpropionic acid transporter	MFS	Others
K08176	PHO84; MFS transporter, PHS family, inorganic phosphate transporter	MFS	Others
K07785	nrsD; MFS transporter, NRE family, putaive nickel resistance protein	MFS	Others
K08218	ampG; MFS transporter, PAT family, beta-lactamase induction signal transducer AmpG	MFS	Others
K08151	tetA; MFS transporter, DHA1 family, tetracycline resistance protein	MFS	DHA
K08158	MDR1; MFS transporter, DHA1 family, multidrug resistance protein	MFS	DHA
K07552	bcr; MFS transporter, DHA1 family, multidrug resistance protein	MFS	DHA
K08153	blt; MFS transporter, DHA1 family, multidrug resistance protein	MFS	DHA
K08154	emrD; MFS transporter, DHA1 family, 2-module integral membrane pump EmrD	MFS	DHA
K08156	araJ; MFS transporter, DHA1 family, arabinose polymer utilization protein	MFS	DHA
K08159	sotB; MFS transporter, DHA1 family, L-arabinose/isopropyl-beta-D-thiogalactopyranoside export protein	MFS	DHA
K08157	TPO1; MFS transporter, DHA1 family, multidrug resistance protein	MFS	DHA
K08160	mdfA; MFS transporter, DHA1 family, multidrug/chloramphenicol efflux transport protein	MFS	DHA
K08161	mdtG; MFS transporter, DHA1 family, multidrug resistance protein	MFS	DHA
K08162	mdtH; MFS transporter, DHA1 family, multidrug resistance protein	MFS	DHA
K08163	mdtL; MFS transporter, DHA1 family, multidrug resistance protein	MFS	DHA
K08152	lmrP; MFS transporter, DHA1 family, multidrug resistance protein B	MFS	DHA
K08164	ybcL; MFS transporter, DHA1 family, putative efflux transporter	MFS	DHA
K08165	ATR1; MFS transporter, DHA2 family, multidrug resistance protein	MFS	DHA
K08167	smvA; MFS transporter, DHA2 family, multidrug resistance protein	MFS	DHA
K08168		Others	Others
K08166	mmr; MFS transporter, DHA2 family, methylenomycin A resistance protein	MFS	DHA
K08169	yebQ; MFS transporter, DHA2 family, multidrug resistance protein	MFS	DHA
K08170	norB; MFS transporter, DHA2 family, multidrug resistance protein	MFS	DHA
K07786	emrY; MFS transporter, DHA2 family, multidrug resistance protein	MFS	DHA
K08217	mef; MFS transporter, DHA3 family, macrolide efflux protein	MFS	DHA
K08221	yitG; MFS transporter, ACDE family, multidrug resistance protein	MFS	Others
K08219	UMF2; MFS transporter, UMF2 family, putative MFS family transporter protein	MFS	Others
K05373	ybtX; MFS transporter, putative signal transducer	MFS	Others
K06141	tsgA; MFS transporter, TsgA protein	MFS	Others
K06188	aqpZ; aquaporin Z	Others	Others
K06216	rbsU; putative ribose uptake protein	Others	Others
K06157	idnT; Gnt-II system L-idonate transporter	Others	Others
K06155	gntT; Gnt-I system high-affinity gluconate transporter	Others	Others
K06156	gntU; Gnt-I system low-affinity gluconate transporter	Others	Others
K05770	TSPO; translocator protein	Others	Others
K11069	potD; spermidine/putrescine transport system substrate-binding protein	AA	putrescine
K11071	potB; spermidine/putrescine transport system permease protein	AA	putrescine
K11073	potF; putrescine transport system substrate-binding protein	AA	putrescine
K11075	potH; putrescine transport system permease protein	AA	putrescine
K11077	attC; mannopine transport system substrate-binding protein	AA	Others
K11079	attA2; mannopine transport system permease protein	AA	Others
K10110	malG; maltose/maltodextrin transport system permease protein	AA	Others
K10013	argT; lysine/arginine/ornithine transport system substrate-binding protein	AA	Others
K10014	hisJ; histidine transport system substrate-binding protein	AA	Others
K10036	glnH; glutamine transport system substrate-binding protein	AA	glu
K10037	glnP; glutamine transport system permease protein	AA	glu
K09996	artJ; arginine transport system substrate-binding protein	AA	Others
K09997	artI; arginine transport system substrate-binding protein	AA	Others
K10001	gltI; glutamate/aspartate transport system substrate-binding protein	AA	glu
K10002	gltK; glutamate/aspartate transport system permease protein	AA	glu
K10003	gltJ; glutamate/aspartate transport system permease protein	AA	glu
K10039	peb1A; aspartate/glutamate/glutamine transport system substrate-binding protein	AA	glu
K10040	peb1B; aspartate/glutamate/glutamine transport system permease protein	AA	Others
K10018	occT; octopine/nopaline transport system substrate-binding protein	AA	Others
K09969	aapJ; general L-amino acid transport system substrate-binding protein	AA	Others
K09971	aapM; general L-amino acid transport system permease protein	AA	Others
K10005	gluB; glutamate transport system substrate-binding protein	AA	glu
K10006	gluC; glutamate transport system permease protein	AA	glu
K10007	gluD; glutamate transport system permease protein	AA	glu
K10009	tcyB; L-cystine transport system permease protein	AA	Others
K10022	aotJ; arginine/ornithine transport system substrate-binding protein	AA	Others
K11601	mntC; manganese transport system substrate-binding protein	ion	manganese
K11602	mntB; manganese transport system permease protein	ion	manganese
K11603	mntA; manganese transport system ATP-binding protein [EC:7.2.2.5]	ion	manganese
K09815	znuA; zinc transport system substrate-binding protein	ion	Others
K09816	znuB; zinc transport system permease protein	ion	Others
K09817	znuC; zinc transport system ATP-binding protein [EC:7.2.2.-]	ion	Others
K11704	mtsA; iron/zinc/manganese/copper transport system substrate-binding protein	ion	manganese
K11705	mtsC; iron/zinc/manganese/copper transport system permease protein	ion	manganese
K11706	mtsB; iron/zinc/manganese/copper transport system ATP-binding protein	ion	manganese
K11604	sitA; manganese/iron transport system substrate-binding protein	ion	manganese
K11605	sitC; manganese/iron transport system permease protein	ion	manganese
K11606	sitD; manganese/iron transport system permease protein	ion	manganese
K11607	sitB; manganese/iron transport system ATP-binding protein	ion	manganese
K10830	psaB; manganese/zinc transport system ATP-binding protein [EC:7.2.2.5]	ion	manganese
K11707	troA; manganese/zinc/iron transport system substrate-binding protein	ion	manganese
K11708	troC; manganese/zinc/iron transport system permease protein	ion	manganese
K11709	troD; manganese/zinc/iron transport system permease protein	ion	manganese
K11710	troB; manganese/zinc/iron transport system ATP- binding protein [EC:7.2.2.5]	ion	manganese
K09818	ABC.MN.S; manganese/iron transport system substrate-binding protein	ion	manganese
K09819	ABC.MN.P; manganese/iron transport system permease protein	ion	manganese
K09820	ABC.MN.A; manganese/iron transport system ATP-binding protein	ion	manganese
K11537	xapB; MFS transporter, NHS family, xanthosine permease	MFS	Others
K08227	lplT; MFS transporter, LPLT family, lysophospholipid transporter	MFS	Others
K08225	entS; MFS transporter, ENTS family, enterobactin (siderophore) exporter	MFS	Others
K08226	pucC; MFS transporter, BCD family, chlorophyll transporter	MFS	Others
K08223	fsr; MFS transporter, FSR family, fosmidomycin resistance protein	MFS	Others
K08224	ynfM; MFS transporter, YNFM family, putative membrane transport protein	MFS	Others
K08222	yqgE; MFS transporter, YQGE family, putative transporter	MFS	Others
K08368	yaaU; MFS transporter, putative metabolite transport protein	MFS	Others
K08369	ydjE; MFS transporter, putative metabolite:H+ symporter	MFS	Others
K11201	PTS-Fru2-EIIA; PTS system, fructose-specific IIA-like component [EC:2.7.1.-]	PTS	Others
K11202	PTS-Fru2-EIIB; PTS system, fructose-specific IIB-like component [EC:2.7.1.-]	PTS	Others
K11198	PTS-Mng-EIIA; PTS system, 2-O-A-mannosyl-D-glycerate-specific IIA component [EC:2.7.1.195]	PTS	Others
K11199	PTS-Mng-EIIB; PTS system, 2-O-A-mannosyl-D-glycerate-specific IIB component [EC:2.7.1.195]	PTS	Others
K11195		Others	Others
K11196	PTS-Fru1-EIIC; PTS system, fructose-specific IIC component	PTS	Others
K10984	PTS-Gam-EIIB; PTS system, galactosamine-specific IIB component [EC:2.7.1.-]	PTS	Others
K10985	PTS-Gam-EIIC; PTS system, galactosamine-specific IIC component	PTS	Others
K10986	PTS-Gam-EIID; PTS system, galactosamine-specific IID component	PTS	Others
K11732	pheP; phenylalanine-specific permease	AA	Others
K11733	lysP; lysine-specific permease	AA	Others
K11734	aroP; aromatic amino acid transport protein AroP	AA	Others
K11735	gabP; GABA permease	AA	Others
K11736	proY; proline-specific permease ProY	AA	Others
K11737	cycA; D-serine/D-alanine/glycine transporter	AA	Others
K11738	ansP; L-asparagine permease	AA	Others
K09477	citT; citrate:succinate antiporter	Others	Others
K11106	ttdT; L-tartrate/succinate antiporter	Others	Others
K15772	ganQ; arabinogalactan oligomer / maltooligosaccharide transport system permease protein	Others	Others
K11954	natB; neutral amino acid transport system substrate-binding protein	AA	Others
K11955	natC; neutral amino acid transport system permease protein	AA	Others
K11956	natD; neutral amino acid transport system permease protein	AA	Others
K11957	natA; neutral amino acid transport system ATP-binding protein	AA	Others
K11959	urtA; urea transport system substrate-binding protein	Others	Others
K11960	urtB; urea transport system permease protein	Others	Others
K11961	urtC; urea transport system permease protein	Others	Others
K14445	SLC13A2_3_5; solute carrier family 13 (sodium-dependent dicarboxylate transporter), member 2/3/5	Others	Others
K13854	glf; MFS transporter, SP family, glucose uniporter	MFS	SP
K13021	ttuB; MFS transporter, ACS family, tartrate transporter	MFS	Others
K12299	garP; MFS transporter, ACS family, probable galactarate transporter	MFS	Others
K16211	malY; maltose/moltooligosaccharide transporter	Others	Others
K16234	hutT; histidine transporter	Others	Others
K16235	mmuP; S-methylmethionine transporter	Others	Others
K16236	hutM; histidine permease	Others	Others
K16237	aroP; aromatic amino acid permease	AA	Others
K14052	puuP; putrescine importer	AA	Others
K16238	eat; ethanolamine permease	AA	Others
K16261	YAT; yeast amino acid transporter	AA	Others
K16263	yjeH; amino acid efflux transporter	AA	Others
K11741	sugE; quaternary ammonium compound-resistance protein SugE	Others	Others
K11814	ebrA; multidrug resistance protein EbrA	Others	Others
K11815	ebrB; multidrug resistance protein EbrB	Others	Others
K11742	mdtI; spermidine export protein MdtI	AA	Others
K11743	mdtJ; spermidine export protein MdtJ	AA	Others
K16321	gntP; high-affinity gluconate transporter	Others	Others
K13629	dsdX; D-serine transporter	AA	Others
K14430	PHO87_91; phosphate transporter	Others	Others
K12346	SMF; metal iron transporter	ion	Others
K13936	mdcF; malonate transporter	ion	Others
K16301	efeB; deferrochelatase/peroxidase EfeB [EC:1.11.1.-]	Others	Others
K16956	tcyJ; L-cystine transport system substrate-binding protein	AA	Others
K16957	tcyK; L-cystine transport system substrate-binding protein	AA	Others
K16958	tcyL; L-cystine transport system permease protein	AA	Others
K16959	tcyM; L-cystine transport system permease protein	AA	Others
K17062	bgtB; arginine/lysine/histidine/glutamine transport system substrate-binding and permease protein	AA	glu
K17073	lysX1; putative lysine transport system substrate-binding protein	AA	Others
K17074	lysX2; putative lysine transport system permease protein	AA	Others
K16961	yxeM; putative S-methylcysteine transport system substrate-binding protein	AA	Others
K16962	yxeN; putative S-methylcysteine transport system permease protein	AA	Others
K19971	psaA; manganese/zinc transport system substrate-binding protein	ion	manganese
K16783	bioN; biotin transport system permease protein	Others	Others
K16785	ecfT; energy-coupling factor transport system permease protein	Others	Others
K18552	cmlA; MFS transporter, DHA1 family, chloramphenicol/florfenicol resistance protein	MFS	DHA
K19576	norA; MFS transporter, DHA1 family, quinolone resistance protein	MFS	DHA
K18567	pbuE; MFS transporter, DHA1 family, purine base/nucleoside efflux pump	MFS	DHA
K18553	cmlR; MFS transporter, DHA1 family, chloramphenicol resistance protein	MFS	DHA
K19577	ydhP; MFS transporter, DHA1 family, inner membrane transport protein	MFS	DHA
K19541		Others	Others
K18326	mdtD; MFS transporter, DHA2 family, multidrug resistance protein	MFS	DHA
K19542	otrB; MFS transporter, DHA2 family, tetracycline/oxytetracycline resistance protein	MFS	DHA
K18926	lmrB; MFS transporter, DHA2 family, lincomycin resistance protein	MFS	DHA
K18934	lmrS; MFS transporter, DHA2 family, multidrug resistance protein	MFS	DHA
K19646	fexA_B; MFS transporter, DHA2 family, florfenicol/chloramphenicol resistance protein	MFS	DHA
K18935	sdrM; MFS transporter, DHA2 family, multidrug resistance protein	MFS	DHA
K18936	mdeA; MFS transporter, DHA2 family, multidrug resistance protein	MFS	DHA
K18833	cmr; MFS transporter, DHA3 family, multidrug efflux protein	MFS	DHA
K19507	PTS-Gfr-EIIB; PTS system, fructoselysine/glucoselysine-specific IIB component [EC:2.7.1.-]	PTS	Others
K19508	PTS-Gfr-EIIC; PTS system, fructoselysine/glucoselysine-specific IIC component	PTS	Others
K19509	PTS-Gfr-EIID; PTS system, fructoselysine/glucoselysine-specific IID component	PTS	Others
K17465	PTS-Dga-EIIB; PTS system, D-glucosaminate-specific IIB component [EC:2.7.1.203]	PTS	Others
K17466	PTS-Dga-EIIC; PTS system, D-glucosaminate-specific IIC component	PTS	Others
K17467	PTS-Dga-EIID; PTS system, D-glucosaminate-specific IID component	PTS	Others
K19564	CTR; choline transport protein	Others	Others
K19565	BIO5; 8-amino-7-oxononanoate transporter	AA	Others
K19540	frlA; fructoselysine transporter	Others	Others
K18975	ebr; small multidrug resistance pump	Others	Others
K18924	ykkC; paired small multidrug resistance pump	Others	Others
K18925	ykkD; paired small multidrug resistance pump	Others	Others
K19791	FET3_5; iron transport multicopper oxidase	ion	Others
K19975	mntC; manganese transport system substrate-binding protein	ion	manganese
K19976	mntB; manganese transport system permease protein	ion	manganese
K19973	mntA; manganese transport system ATP-binding protein [EC:7.2.2.5]	ion	manganese
K19972	psaC; manganese/zinc transport system permease protein	ion	manganese
K22134	GLIA; MFS transporter, DHA2 family, glioxin efflux transporter	MFS	DHA
K20116	PTS-Glc1-EIIA; PTS system, glucose-specific IIA component [EC:2.7.1.199]	PTS	Others
K20117		Others	Others
K20107	PTS-Mal-EIIB; PTS system, maltose-specific IIB component [EC:2.7.1.208]	PTS	Others
K20112	PTS-Gal-EIIA; PTS system, galactose-specific IIA component [EC:2.7.1.204]	PTS	Others
K20114	PTS-Gal-EIIC; PTS system, galactose-specific IIC component	PTS	Others
K20265	gadC; glutamate:GABA antiporter	AA	glu

## Sheet: enzymes
KO	KODesc	Type	Subtype
K00002	AKR1A1; alcohol dehydrogenase (NADP+)	EC:1	EC:1.1
K00009	mtlD; mannitol-1-phosphate 5-dehydrogenase	EC:1	EC:1.1
K00011	AKR1B; aldehyde reductase	EC:1	EC:1.1
K00027	ME2; malate dehydrogenase (oxaloacetate-decarboxylating)	EC:1	EC:1.1
K00028	E1.1.1.39; malate dehydrogenase (decarboxylating)	EC:1	EC:1.1
K00033	PGD; 6-phosphogluconate dehydrogenase	EC:1	EC:1.1
K00040	uxuB; fructuronate reductase	EC:1	EC:1.1
K00041	uxaB; tagaturonate reductase	EC:1	EC:1.1
K00045	E1.1.1.67; mannitol 2-dehydrogenase	EC:1	EC:1.1
K00075	murB; UDP-N-acetylmuramate dehydrogenase	EC:1	EC:1.3
K00088	IMPDH; IMP dehydrogenase	EC:1	EC:1.1
K00101	lldD; L-lactate dehydrogenase (cytochrome)	EC:1	EC:1.1
K00104	glcD; glycolate oxidase	EC:1	EC:1.1
K00105	E1.1.3.21; alpha-glycerophosphate oxidase	EC:1	EC:1.1
K00111	glpA; glycerol-3-phosphate dehydrogenase	EC:1	EC:1.1
K00121	frmA; S-(hydroxymethyl)glutathione dehydrogenase / alcohol dehydrogenase	EC:1	EC:1.1
K00128	ALDH; aldehyde dehydrogenase (NAD+)	EC:1	EC:1.2
K00129	E1.2.1.5; aldehyde dehydrogenase (NAD(P)+)	EC:1	EC:1.2
K00130	betB; betaine-aldehyde dehydrogenase	EC:1	EC:1.2
K00131	gapN; glyceraldehyde-3-phosphate dehydrogenase (NADP+)	EC:1	EC:1.2
K00135	gabD; succinate-semialdehyde dehydrogenase / glutarate-semialdehyde dehydrogenase	EC:1	EC:1.2
K00137	prr; aminobutyraldehyde dehydrogenase	EC:1	EC:1.2
K00138	aldB; aldehyde dehydrogenase	EC:1	EC:1.2
K00140	mmsA; malonate-semialdehyde dehydrogenase (acetylating) / methylmalonate-semialdehyde dehydrogenase	EC:1	EC:1.2
K00141	xylC; benzaldehyde dehydrogenase (NAD)	EC:1	EC:1.2
K00143	LYS2; L-2-aminoadipate reductase	EC:1	EC:1.2
K00146	feaB; phenylacetaldehyde dehydrogenase	EC:1	EC:1.2
K00151	hpaE; 5-carboxymethyl-2-hydroxymuconic-semialdehyde dehydrogenase	EC:1	EC:1.2
K00153	E1.1.1.306; S-(hydroxymethyl)mycothiol dehydrogenase	EC:1	EC:1.1
K00154	E1.2.1.68; coniferyl-aldehyde dehydrogenase	EC:1	EC:1.2
K00156	poxB; pyruvate dehydrogenase (quinone)	EC:1	EC:1.2
K00158	E1.2.3.3; pyruvate oxidase	EC:1	EC:1.2
K00161	PDHA; pyruvate dehydrogenase E1 component alpha subunit	EC:1	EC:1.2
K00162	PDHB; pyruvate dehydrogenase E1 component beta subunit	EC:1	EC:1.2
K00166	BCKDHA; 2-oxoisovalerate dehydrogenase E1 component alpha subunit	EC:1	EC:1.2
K00167	BCKDHB; 2-oxoisovalerate dehydrogenase E1 component beta subunit	EC:1	EC:1.2
K00294	E1.2.1.88; 1-pyrroline-5-carboxylate dehydrogenase	EC:1	EC:1.2
K00302	soxA; sarcosine oxidase, subunit alpha	EC:1	EC:1.5
K00320	mer; 5,10-methylenetetrahydromethanopterin reductase	EC:1	EC:1.5
K00322	sthA; NAD(P) transhydrogenase	EC:1	EC:1.6
K00344	qor; NADPH:quinone reductase	EC:1	EC:1.6
K00354	E1.6.99.1; NADPH2 dehydrogenase	EC:1	EC:1.6
K00364	E1.7.1.7; GMP reductase	EC:1	EC:1.7
K00382	DLD; dihydrolipoamide dehydrogenase	EC:1	EC:1.8
K00383	GSR; glutathione reductase (NADPH)	EC:1	EC:1.8
K00425	cydA; cytochrome bd ubiquinol oxidase subunit I	EC:7	EC:7.1
K00432	gpx; glutathione peroxidase	EC:1	EC:1.11
K00467	E1.13.12.4; lactate 2-monooxygenase	EC:1	EC:1.13
K00520	merA; mercuric reductase	EC:1	EC:1.16
K00525	E1.17.4.1A; ribonucleoside-diphosphate reductase alpha chain	EC:1	EC:1.17
K00526	E1.17.4.1B; ribonucleoside-diphosphate reductase beta chain	EC:1	EC:1.17
K00529	hcaD; 3-phenylpropionate/trans-cinnamate dioxygenase ferredoxin reductase component	EC:1	EC:1.18
K00574	cfa; cyclopropane-fatty-acyl-phospholipid synthase	EC:2	EC:2.1
K00594	xyoA; alditol oxidase	EC:1	EC:1.1
K00627	DLAT; pyruvate dehydrogenase E2 component (dihydrolipoamide acetyltransferase)	EC:2	EC:2.3
K00640	cysE; serine O-acetyltransferase	EC:2	EC:2.3
K00658	DLST; 2-oxoglutarate dehydrogenase E2 component (dihydrolipoamide succinyltransferase)	EC:2	EC:2.3
K00674	dapD; 2,3,4,5-tetrahydropyridine-2,6-dicarboxylate N-succinyltransferase	EC:2	EC:2.3
K00690	E2.4.1.7; sucrose phosphorylase	EC:2	EC:2.4
K00691	mapA; maltose phosphorylase	EC:2	EC:2.4
K00696	E2.4.1.14; sucrose-phosphate synthase	EC:2	EC:2.4
K00754	bshA; L-malate glycosyltransferase	EC:2	EC:2.4
K00763	pncB; nicotinate phosphoribosyltransferase	EC:6	EC:6.3
K00857	tdk; thymidine kinase	EC:2	EC:2.7
K00858	ppnK; NAD+ kinase	EC:2	EC:2.7
K00863	DAK; triose/dihydroxyacetone kinase / FAD-AMP lyase (cyclizing)	EC:2	EC:2.7
K00864	glpK; glycerol kinase	EC:2	EC:2.7
K00867	coaA; type I pantothenate kinase	EC:2	EC:2.7
K00869	E2.7.1.36; mevalonate kinase	EC:2	EC:2.7
K00877	THI20; hydroxymethylpyrimidine/phosphomethylpyrimidine kinase / thiaminase	EC:2	EC:2.7
K00878	thiM; hydroxyethylthiazole kinase	EC:2	EC:2.7
K00919	ispE; 4-diphosphocytidyl-2-C-methyl-D-erythritol kinase	EC:2	EC:2.7
K00938	E2.7.4.2; phosphomevalonate kinase	EC:2	EC:2.7
K00940	ndk; nucleoside-diphosphate kinase	EC:2	EC:2.7
K00943	tmk; dTMP kinase	EC:2	EC:2.7
K00963	UGP2; UTP--glucose-1-phosphate uridylyltransferase	EC:2	EC:2.7
K00969	nadD; nicotinate-nucleotide adenylyltransferase	EC:2	EC:2.7
K01002	mdoB; phosphoglycerol transferase	EC:2	EC:2.7
K01042	selA; L-seryl-tRNA(Ser) seleniumtransferase	EC:2	EC:2.9
K01048	pldB; lysophospholipase	EC:3	EC:3.1
K01095	pgpA; phosphatidylglycerophosphatase A	EC:3	EC:3.1
K01101	E3.1.3.41; 4-nitrophenyl phosphatase	EC:3	EC:3.1
K01122	ENPP2; ectonucleotide pyrophosphatase/phosphodiesterase family member 2	EC:3	EC:3.1
K01176	AMY; alpha-amylase	EC:3	EC:3.2
K01182	IMA; oligo-1,6-glucosidase	EC:3	EC:3.2
K01187	malZ; alpha-glucosidase	EC:3	EC:3.2
K01191	MAN2C1; alpha-mannosidase	EC:3	EC:3.2
K01208	cd; cyclomaltodextrinase / maltogenic alpha-amylase / neopullulanase	EC:3	EC:3.2
K01215	glucan 1,6-alpha-glucosidase [EC:3.2.1.70]	EC:3	EC:3.2
K01220	E3.2.1.85; 6-phospho-beta-galactosidase	EC:3	EC:3.2
K01222	E3.2.1.86A; 6-phospho-beta-glucosidase	EC:3	EC:3.2
K01223	E3.2.1.86B; 6-phospho-beta-glucosidase	EC:3	EC:3.2
K01226	treC; trehalose-6-phosphate hydrolase	EC:3	EC:3.2
K01232	glvA; maltose-6'-phosphate glucosidase	EC:3	EC:3.2
K01256	pepN; aminopeptidase N	EC:3	EC:3.4
K01304	pcp; pyroglutamyl-peptidase	EC:3	EC:3.4
K01436	amidohydrolase	EC:3	EC:3.5
K01440	PNC1; nicotinamidase	EC:3	EC:3.5
K01443	nagA; N-acetylglucosamine-6-phosphate deacetylase	EC:3	EC:3.5
K01451	hipO; hippurate hydrolase	EC:3	EC:3.5
K01473	hyuA; N-methylhydantoinase A	EC:3	EC:3.5
K01496	hisI; phosphoribosyl-AMP cyclohydrolase	EC:3	EC:3.5
K01514	PRUNE; exopolyphosphatase	EC:3	EC:3.6
K01574	adc; acetoacetate decarboxylase	EC:4	EC:4.1
K01576	mdlC; benzoylformate decarboxylase	EC:4	EC:4.1
K01577	oxc; oxalyl-CoA decarboxylase	EC:4	EC:4.1
K01589	purK; 5-(carboxyamino)imidazole ribonucleotide synthase	EC:6	EC:6.3
K01607	pcaC; 4-carboxymuconolactone decarboxylase	EC:4	EC:4.1
K01608	gcl; tartronate-semialdehyde synthase	EC:4	EC:4.1
K01612	bsdC; vanillate/4-hydroxybenzoate decarboxylase subunit C	EC:4	EC:4.1
K01635	lacD; tagatose 1,6-diphosphate aldolase	EC:4	EC:4.1
K01643	citF; citrate lyase subunit alpha / citrate CoA-transferase	EC:2	EC:2.8
K01644	citE; citrate lyase subunit beta / citryl-CoA lyase	EC:4	EC:4.1
K01652	E2.2.1.6L; acetolactate synthase I/II/III large subunit	EC:2	EC:2.2
K01671	yihT; sulfofructosephosphate aldolase	EC:4	EC:4.1
K01679	E4.2.1.2B; fumarate hydratase, class II	EC:4	EC:4.2
K01683	araD; D-arabinonate dehydratase	EC:4	EC:4.2
K01684	dgoD; galactonate dehydratase	EC:4	EC:4.2
K01706	gudD; glucarate dehydratase	EC:4	EC:4.2
K01752	E4.3.1.17; L-serine dehydratase	EC:4	EC:4.3
K01807	rpiA; ribose 5-phosphate isomerase A	EC:5	EC:5.3
K01815	kduI; 4-deoxy-L-threo-5-hexosulose-uronate ketol-isomerase	EC:5	EC:5.3
K01821	praC; 4-oxalocrotonate tautomerase	EC:5	EC:5.3
K01834	PGAM; 2,3-bisphosphoglycerate-dependent phosphoglycerate mutase	EC:5	EC:5.4
K01839	deoB; phosphopentomutase	EC:5	EC:5.4
K01878	glyQ; glycyl-tRNA synthetase alpha chain	EC:6	EC:6.1
K01916	nadE; NAD+ synthase	EC:6	EC:6.3
K01921	ddl; D-alanine-D-alanine ligase	EC:6	EC:6.3
K01925	murD; UDP-N-acetylmuramoylalanine--D-glutamate ligase	EC:6	EC:6.3
K01929	murF; UDP-N-acetylmuramoyl-tripeptide--D-alanyl-D-alanine ligase	EC:6	EC:6.3
K01958	PC; pyruvate carboxylase	EC:6	EC:6.4
K01963	accD; acetyl-CoA carboxylase carboxyl transferase subunit beta	EC:6	EC:6.4
K02000	proV; glycine betaine/proline transport system ATP-binding protein	EC:7	EC:7.6
K02036	pstB; phosphate transport system ATP-binding protein	EC:7	EC:7.3
K02041	phnC; phosphonate transport system ATP-binding protein	EC:7	EC:7.3
K02079	agaA; N-acetylgalactosamine-6-phosphate deacetylase	EC:3	EC:3.5
K02082	agaS; tagatose-6-phosphate ketose/aldose isomerase	EC:5	EC:5.-
K02334	dpo; DNA polymerase bacteriophage-type	EC:2	EC:2.7
K02364	entF; enterobactin synthetase component F	EC:6	EC:6.3
K02431	fucU; L-fucose mutarotase	EC:5	EC:5.1
K02745	PTS-Aga-EIIB; PTS system, N-acetylgalactosamine-specific IIB component	EC:2	EC:2.7
K02749	PTS-Glv-EIIB; PTS system, alpha-glucoside-specific IIB component	EC:2	EC:2.7
K02752	PTS-Asc-EIIB; PTS system, beta-glucoside (arbutin/salicin/cellobiose)-specific IIB component	EC:2	EC:2.7
K02755	PTS-Bgl-EIIA; PTS system, beta-glucoside-specific IIA component	EC:2	EC:2.7
K02756	PTS-Bgl-EIIB; PTS system, beta-glucoside-specific IIB component	EC:2	EC:2.7
K02759	PTS-Cel-EIIA; PTS system, cellobiose-specific IIA component	EC:2	EC:2.7
K02760	PTS-Cel-EIIB; PTS system, cellobiose-specific IIB component	EC:2	EC:2.7
K02763	PTS-Dgl-EIIA; PTS system, D-glucosamine-specific IIA component	EC:2	EC:2.7
K02764	PTS-Dgl-EIIB; PTS system, D-glucosamine-specific IIB component	EC:2	EC:2.7
K02768	PTS-Fru-EIIA; PTS system, fructose-specific IIA component	EC:2	EC:2.7
K02769	PTS-Fru-EIIB; PTS system, fructose-specific IIB component	EC:2	EC:2.7
K02773	PTS-Gat-EIIA; PTS system, galactitol-specific IIA component	EC:2	EC:2.7
K02777	PTS-Glc-EIIA; PTS system, sugar-specific IIA component	EC:2	EC:2.7
K02778	PTS-Glc-EIIB; PTS system, glucose-specific IIB component	EC:2	EC:2.7
K02782	PTS-Gut-EIIB; PTS system, glucitol/sorbitol-specific IIB component	EC:2	EC:2.7
K02790	PTS-MalGlc-EIIB; PTS system, maltose/glucose-specific IIB component	EC:2	EC:2.7
K02794	PTS-Man-EIIB; PTS system, mannose-specific IIB component	EC:2	EC:2.7
K02798	PTS-Mtl-EIIA; PTS system, mannitol-specific IIA component	EC:2	EC:2.7
K02799	PTS-Mtl-EIIB; PTS system, mannitol-specific IIB component	EC:2	EC:2.7
K02802	PTS-Nag-EIIA; PTS system, N-acetylglucosamine-specific IIA component	EC:2	EC:2.7
K02803	PTS-Nag-EIIB; PTS system, N-acetylglucosamine-specific IIB component	EC:2	EC:2.7
K02806	PTS-Ntr-EIIA; PTS system, nitrogen regulatory IIA component	EC:2	EC:2.7
K02808	PTS-Scr-EIIA; PTS system, sucrose-specific IIA component	EC:2	EC:2.7
K02809	PTS-Scr-EIIB; PTS system, sucrose-specific IIB component	EC:2	EC:2.7
K02813	PTS-Sor-EIIB; PTS system, sorbose-specific IIB component	EC:2	EC:2.7
K02817	PTS-Tre-EIIA; PTS system, trehalose-specific IIA component	EC:2	EC:2.7
K02818	PTS-Tre-EIIB; PTS system, trehalose-specific IIB component	EC:2	EC:2.7
K02821	PTS-Ula-EIIA; PTS system, ascorbate-specific IIA component	EC:2	EC:2.7
K02822	PTS-Ula-EIIB; PTS system, ascorbate-specific IIB component	EC:2	EC:2.7
K02825	pyrR; pyrimidine operon attenuation protein / uracil phosphoribosyltransferase	EC:2	EC:2.4
K02840	waaB; UDP-D-galactose:(glucosyl)LPS alpha-1,6-D-galactosyltransferase	EC:2	EC:2.4
K02844	waaG; UDP-glucose:(heptosyl)LPS alpha-1,3-glucosyltransferase	EC:2	EC:2.4
K03078	ulaD; 3-dehydro-L-gulonate-6-phosphate decarboxylase	EC:4	EC:4.1
K03079	ulaE; L-ribulose-5-phosphate 3-epimerase	EC:5	EC:5.1
K03152	thiJ; protein deglycase	EC:3	EC:3.5
K03182	ubiD; 4-hydroxy-3-polyprenylbenzoate decarboxylase	EC:4	EC:4.1
K03186	ubiX; flavin prenyltransferase	EC:2	EC:2.5
K03335	iolE; inosose dehydratase	EC:4	EC:4.2
K03336	iolD; 3D-(3,5/4)-trihydroxycyclohexane-1,2-dione acylhydrolase (decyclizing)	EC:3	EC:3.7
K03367	dltA; D-alanine--poly(phosphoribitol) ligase subunit 1	EC:6	EC:6.1
K03424	tatD; TatD DNase family protein	EC:3	EC:3.1
K03476	ulaG; L-ascorbate 6-phosphate lactonase	EC:3	EC:3.1
K03534	rhaM; L-rhamnose mutarotase	EC:5	EC:5.1
K03698	cbf; 3'-5' exoribonuclease	EC:3	EC:3.1
K03707	tenA; thiaminase (transcriptional activator TenA)	EC:3	EC:3.5
K03731	E2.4.1.216; trehalose 6-phosphate phosphorylase	EC:2	EC:2.4
K03734	apbE; FAD:protein FMN transferase	EC:2	EC:2.7
K03763	polC; DNA polymerase III subunit alpha, Gram-positive type	EC:2	EC:2.7
K03777	dld; D-lactate dehydrogenase (quinone)	EC:1	EC:1.1
K03784	deoD; purine-nucleoside phosphorylase	EC:2	EC:2.4
K03800	lplA; lipoate---protein ligase	EC:6	EC:6.3
K03802	cphA; cyanophycin synthetase	EC:6	EC:6.3
K03819	wcaB; putative colanic acid biosynthesis acetyltransferase WcaB	EC:2	EC:2.3
K03867	BGLUT; UDP-glucose:tetrahydrobiopterin glucosyltransferase	EC:2	EC:2.4
K04072	adhE; acetaldehyde dehydrogenase / alcohol dehydrogenase	EC:1	EC:1.2
K04091	ssuD; alkanesulfonate monooxygenase	EC:1	EC:1.14
K04094	trmFO; methylenetetrahydrofolate--tRNA-(uracil-5-)-methyltransferase	EC:2	EC:2.1
K04487	iscS; cysteine desulfurase	EC:2	EC:2.8
K04765	mazG; nucleoside triphosphate diphosphatase	EC:3	EC:3.6
K04844	ycjT; hypothetical glycosyl hydrolase	EC:3	EC:3.2
K05308	gnaD; gluconate/galactonate dehydratase	EC:4	EC:4.2
K05341	E2.4.1.4; amylosucrase	EC:2	EC:2.4
K05342	E2.4.1.64; alpha,alpha-trehalose phosphorylase	EC:2	EC:2.4
K05343	treS; maltose alpha-D-glucosyltransferase / alpha-amylase	EC:5	EC:5.4
K05350	bglB; beta-glucosidase	EC:3	EC:3.2
K05520	pfpI; protease I	EC:3	EC:3.5
K05523	hchA; D-lactate dehydratase / protein deglycase	EC:4	EC:4.2
K05822	dapH; tetrahydrodipicolinate N-acetyltransferase	EC:2	EC:2.3
K05823	dapL; N-acetyldiaminopimelate deacetylase	EC:3	EC:3.5
K05878	dhaK; phosphoenolpyruvate---glycerone phosphotransferase subunit DhaK	EC:2	EC:2.7
K05879	dhaL; phosphoenolpyruvate---glycerone phosphotransferase subunit DhaL	EC:2	EC:2.7
K05992	amyM; maltogenic alpha-amylase	EC:3	EC:3.2
K06119	SQD2; sulfoquinovosyltransferase	EC:2	EC:2.4
K06221	dkgA; 2,5-diketo-D-gluconate reductase A	EC:1	EC:1.1
K06222	dkgB; 2,5-diketo-D-gluconate reductase B	EC:1	EC:1.1
K06324	cotA; spore coat protein A, manganese oxidase	EC:1	EC:1.16
K06447	astD; succinylglutamic semialdehyde dehydrogenase	EC:1	EC:1.2
K06606	iolI; 2-keto-myo-inositol isomerase	EC:5	EC:5.3
K06726	rbsD; D-ribose pyranase	EC:5	EC:5.4
K06864	larE; pyridinium-3,5-biscarboxylic acid mononucleotide sulfurtransferase	EC:4	EC:4.4
K06898	larB; pyridinium-3,5-biscarboxylic acid mononucleotide synthase	EC:2	EC:2.5
K06988	fno; 8-hydroxy-5-deazaflavin:NADPH oxidoreductase	EC:1	EC:1.5
K07106	murQ; N-acetylmuramic acid 6-phosphate etherase	EC:4	EC:4.2
K07223	yfeX; porphyrinogen peroxidase	EC:1	EC:1.11
K07248	aldA; lactaldehyde dehydrogenase / glycolaldehyde dehydrogenase	EC:1	EC:1.2
K07304	msrA; peptide-methionine (S)-S-oxide reductase	EC:1	EC:1.8
K07305	msrB; peptide-methionine (R)-S-oxide reductase	EC:1	EC:1.8
K07406	melA; alpha-galactosidase	EC:3	EC:3.2
K08093	hxlA; 3-hexulose-6-phosphate synthase	EC:4	EC:4.1
K08100	E1.3.3.5; bilirubin oxidase	EC:1	EC:1.3
K08256	pimA; phosphatidyl-myo-inositol alpha-mannosyltransferase	EC:2	EC:2.4
K08281	pncA; nicotinamidase/pyrazinamidase	EC:3	EC:3.5
K08323	rspA; mannonate dehydratase	EC:4	EC:4.2
K08324	sad; succinate-semialdehyde dehydrogenase	EC:1	EC:1.2
K08691	mcl; malyl-CoA/(S)-citramalyl-CoA lyase	EC:4	EC:4.1
K08722	yfbR; 5'-deoxynucleotidase	EC:3	EC:3.1
K09018	rutA; pyrimidine oxygenase	EC:1	EC:1.14
K09020	rutB; ureidoacrylate peracid hydrolase	EC:3	EC:3.5
K09121	larC; pyridinium-3,5-bisthiocarboxylic acid mononucleotide nickel chelatase	EC:4	EC:4.99
K09134	flA; adenosyl-fluoride synthase	EC:2	EC:2.5
K09472	puuC; 4-(gamma-glutamylamino)butanal dehydrogenase	EC:1	EC:1.2
K10231	kojP; kojibiose phosphorylase	EC:2	EC:2.4
K10254	ohyA; oleate hydratase	EC:4	EC:4.2
K10530	lctO; L-lactate oxidase	EC:1	EC:1.1
K10709	frlC; fructoselysine 3-epimerase	EC:5	EC:5.1
K10814	hcnA; hydrogen cyanide synthase HcnA	EC:1	EC:1.4
K10815	hcnB; hydrogen cyanide synthase HcnB	EC:1	EC:1.4
K10830	psaB; manganese/zinc transport system ATP-binding protein	EC:7	EC:7.2
K10855	acxA; acetone carboxylase, beta subunit	EC:6	EC:6.4
K10984	PTS-Gam-EIIB; PTS system, galactosamine-specific IIB component	EC:2	EC:2.7
K11145	ribonuclease III family protein	EC:3	EC:3.1
K11195	PTS system, fructose-specific IIB component [EC:2.7.1.202]	EC:2	EC:2.7
K11198	PTS-Mng-EIIA; PTS system, 2-O-A-mannosyl-D-glycerate-specific IIA component	EC:2	EC:2.7
K11199	PTS-Mng-EIIB; PTS system, 2-O-A-mannosyl-D-glycerate-specific IIB component	EC:2	EC:2.7
K11201	PTS-Fru2-EIIA; PTS system, fructose-specific IIA-like component	EC:2	EC:2.7
K11202	PTS-Fru2-EIIB; PTS system, fructose-specific IIB-like component	EC:2	EC:2.7
K11212	cofD; LPPG:FO 2-phospho-L-lactate transferase	EC:2	EC:2.7
K11603	mntA; manganese transport system ATP-binding protein	EC:7	EC:7.2
K11710	troB; manganese/zinc/iron transport system ATP- binding protein	EC:7	EC:7.2
K11755	hisIE; phosphoribosyl-ATP pyrophosphohydrolase / phosphoribosyl-AMP cyclohydrolase	EC:3	EC:3.6
K12253	aruI; 5-guanidino-2-oxopentanoate decarboxylase	EC:4	EC:4.1
K12254	kauB; 4-guanidinobutyraldehyde dehydrogenase / NAD-dependent aldehyde dehydrogenase	EC:1	EC:1.2
K12265	norW; nitric oxide reductase FlRd-NAD(+) reductase	EC:1	EC:1.18
K12267	msrAB; peptide methionine sulfoxide reductase msrA/msrB	EC:1	EC:1.8
K12574	rnj; ribonuclease J	EC:3	EC:3.1
K12583	mgtA; phosphatidylinositol alpha 1,6-mannosyltransferase	EC:2	EC:2.4
K12661	LRA3; L-rhamnonate dehydratase	EC:4	EC:4.2
K12993	wbdA; alpha-1,2-mannosyltransferase/rhamnosyltransferase	EC:2	EC:2.4
K12994	wbdB; mannosyl-N-acetyl-alpha-D-glucosaminyl-diphospho-ditrans,octacis-undecaprenol 3-alpha-mannosyltransferase / alpha-1,3-rhamnosyltransferase	EC:2	EC:2.4
K12995	wbdC; N-acetyl-alpha-D-glucosaminyl-diphospho-ditrans,octacis-undecaprenol 3-alpha-mannosyltransferase / rhamnosyltransferase	EC:2	EC:2.4
K12996	rgpA; rhamnosyltransferase	EC:2	EC:2.4
K13000	wbyJ; mannosyltransferase	EC:2	EC:2.4
K13001	wbyK; mannosyltransferase	EC:2	EC:2.4
K13003	wbtG; glycosyltransferase	EC:2	EC:2.4
K13004	wbtD; galacturonosyltransferase	EC:2	EC:2.4
K13039	comE; sulfopyruvate decarboxylase subunit beta	EC:4	EC:4.1
K13051	ASRGL1; L-asparaginase / beta-aspartyl-peptidase	EC:3	EC:3.5
K13057	treT; trehalose synthase	EC:2	EC:2.4
K13292	lgt; phosphatidylglycerol---prolipoprotein diacylglyceryl transferase	EC:2	EC:2.5
K13657	gumH; alpha-1,3-mannosyltransferase	EC:2	EC:2.4
K13668	pimB; phosphatidyl-myo-inositol dimannoside synthase	EC:2	EC:2.4
K13677	dgs; 1,2-diacylglycerol-3-alpha-glucose alpha-1,2-glucosyltransferase	EC:2	EC:2.4
K13678	cpoA; 1,2-diacylglycerol-3-alpha-glucose alpha-1,2-galactosyltransferase	EC:2	EC:2.4
K13684	wcaC; putative colanic acid biosynthesis glycosyltransferase	EC:2	EC:2.4
K13721	APE2; aminopeptidase 2	EC:3	EC:3.4
K13812	fae-hps; bifunctional enzyme Fae/Hps	EC:4	EC:4.2
K13821	putA; RHH-type transcriptional regulator, proline utilization regulon repressor / proline dehydrogenase / delta 1-pyrroline-5-carboxylate dehydrogenase	EC:1	EC:1.5
K13831	3-hexulose-6-phosphate synthase / 6-phospho-3-hexuloisomerase [EC:4.1.2.43 5.3.1.27]	EC:4	EC:4.1
K13922	pduP; propionaldehyde dehydrogenase	EC:1	EC:1.2
K13932	mdcD; malonate decarboxylase beta subunit	EC:4	EC:4.1
K13995	nicF; maleamate amidohydrolase	EC:3	EC:3.5
K14275	xad; D-xylonate dehydratase	EC:4	EC:4.2
K14335	pimC; alpha-1,6-mannosyltransferase	EC:2	EC:2.4
K14446	ccr; crotonyl-CoA carboxylase/reductase	EC:1	EC:1.3
K14451	mcl2; (3S)-malyl-CoA thioesterase	EC:3	EC:3.1
K14539	LSG1; large subunit GTPase 1	EC:3	EC:3.6
K14665	amhX; amidohydrolase	EC:3	EC:3.5
K14727	pcaL; 3-oxoadipate enol-lactonase / 4-carboxymuconolactone decarboxylase	EC:3	EC:3.1
K14728	phthiodiolone/phenolphthiodiolone dimycocerosates ketoreductase	EC:1	EC:1.2
K14733	limB; limonene 1,2-monooxygenase	EC:1	EC:1.14
K15038	succinyl-CoA reductase	EC:1	EC:1.2
K15510	fgd1; coenzyme F420-dependent glucose-6-phosphate dehydrogenase	EC:1	EC:1.1
K15518	dgk; deoxyguanosine kinase	EC:2	EC:2.7
K15519	dck; deoxyadenosine/deoxycytidine kinase	EC:2	EC:2.7
K15521	mshA; D-inositol-3-phosphate glycosyltransferase	EC:2	EC:2.4
K15524	mngB; mannosylglycerate hydrolase	EC:3	EC:3.2
K15733	E1.11.1.19; dye decolorizing peroxidase	EC:1	EC:1.11
K15786	doeC; aspartate-semialdehyde dehydrogenase	EC:1	EC:1.2
K15914	pglA; N,N'-diacetylbacillosaminyl-diphospho-undecaprenol alpha-1,3-N-acetylgalactosaminyltransferase	EC:2	EC:2.4
K15986	ppaC; manganese-dependent inorganic pyrophosphatase	EC:3	EC:3.6
K16147	glgE; starch synthase (maltosyl-transferring)	EC:2	EC:2.4
K16148	glgM; alpha-maltose-1-phosphate synthase	EC:2	EC:2.4
K16150	glycogen synthase	EC:2	EC:2.4
K16301	efeB; deferrochelatase/peroxidase EfeB	EC:1	EC:1.11
K16653	dprE1; decaprenylphospho-beta-D-ribofuranose 2-oxidase	EC:1	EC:1.1
K16697	tuaC; teichuronic acid biosynthesis glycosyltransferase TuaC	EC:2	EC:2.4
K16699	tuaH; teichuronic acid biosynthesis glycosyltransferase TuaH	EC:2	EC:2.4
K16701	amsD; amylovoran biosynthesis glycosyltransferase AmsD	EC:2	EC:2.4
K16703	wcaL; colanic acid/amylovoran biosynthesis glycosyltransferase	EC:2	EC:2.4
K16869	lipL; octanoyl-[GcvH]:protein N-octanoyltransferase [EC:2.3.1.204]	EC:2	EC:2.3
K17218	sqr; sulfide:quinone oxidoreductase	EC:1	EC:1.8
K17228	sfnG; dimethylsulfone monooxygenase	EC:1	EC:1.14
K17229	fccB; sulfide dehydrogenase [flavocytochrome c] flavoprotein chain [EC:1.8.2.3]	EC:1	EC:1.8
K17248	pglJ; N-acetylgalactosamine-N,N'-diacetylbacillosaminyl-diphospho-undecaprenol 4-alpha-N-acetylgalactosaminyltransferase	EC:2	EC:2.4
K17249	pglH; GalNAc-alpha-(1->4)-GalNAc-alpha-(1->3)-diNAcBac-PP-undecaprenol alpha-1,4-N-acetyl-D-galactosaminyltransferase	EC:2	EC:2.4
K17290	HTATIP2; oxidoreductase	EC:1	EC:1.1
K17465	PTS-Dga-EIIB; PTS system, D-glucosaminate-specific IIB component	EC:2	EC:2.7
K17487	mptB; 7,8-dihydroneopterin 2',3'-cyclic phosphate phosphodiesterase	EC:3	EC:3.1
K18088	bphAd; biphenyl 2,3-dioxygenase ferredoxin reductase component	EC:1	EC:1.18
K18090	todA; benzene/toluene/chlorobenzene dioxygenase ferredoxin reductase component	EC:1	EC:1.18
K18097	GCY1; glycerol 2-dehydrogenase (NADP+)	EC:1	EC:1.1
K18102	GAAB; L-galactonate dehydratase	EC:4	EC:4.2
K18107	GAAD; L-glyceraldehyde reductase	EC:1	EC:1.1
K18128	gadh; D-glyceraldehyde dehydrogenase (NADP+)	EC:1	EC:1.2
K18199	inhA; cyclohexyl-isocyanide hydratase	EC:4	EC:4.2
K18249	andAa; anthranilate 1,2-dioxygenase ferredoxin reductase component	EC:1	EC:1.18
K18254	phtAd; phthalate 3,4-dioxygenase ferredoxin reductase component	EC:1	EC:1.18
K18292	E4.1.3.25; (S)-citramalyl-CoA lyase	EC:4	EC:4.1
K18334	fucD; L-fuconate dehydratase	EC:4	EC:4.2
K18370	adh3; alcohol dehydrogenase	EC:1	EC:1.1
K18601	aldehyde dehydrogenase	EC:1	EC:1.2
K18672	dacA; diadenylate cyclase	EC:2	EC:2.7
K18682	rny; ribonucrease Y	EC:3	EC:3.1
K18821	lipL; lipoyl amidotransferase	EC:2	EC:2.3
K18856	vanC; D-alanine---D-serine ligase	EC:6	EC:6.3
K18910	dpe; D-psicose/D-tagatose/L-ribulose 3-epimerase	EC:5	EC:5.1
K18917	mrx1; mycoredoxin	EC:1	EC:1.20
K18978	gapN; glyceraldehyde-3-phosphate dehydrogenase [NAD(P)+] [EC:1.2.1.90]	EC:1	EC:1.2
K18979	queG; epoxyqueuosine reductase	EC:1	EC:1.17
K18983	gci; D-galactarolactone cycloisomerase	EC:5	EC:5.5
K19002	mgs; 1,2-diacylglycerol 3-alpha-glucosyltransferase	EC:2	EC:2.4
K19005	ltaS; lipoteichoic acid synthase	EC:2	EC:2.7
K19158	yoeB; toxin YoeB	EC:3	EC:3.1
K19266	E1.2.1.22; lactaldehyde dehydrogenase	EC:1	EC:1.2
K19267	qorB; NAD(P)H dehydrogenase (quinone)	EC:1	EC:1.6
K19281	mcl; beta-methylmalyl-CoA/(S)-malyl-CoA lyase	EC:4	EC:4.1
K19386	POS5; NADH kinase	EC:2	EC:2.7
K19422	epsD; glycosyltransferase EpsD	EC:2	EC:2.4
K19424	epsF; glycosyltransferase EpsF	EC:2	EC:2.4
K19507	PTS-Gfr-EIIB; PTS system, fructoselysine/glucoselysine-specific IIB component	EC:2	EC:2.7
K19588	dopDH; 2,5-dioxopentanoate dehydrogenase	EC:1	EC:1.2
K19633	sr; sorbose reductase	EC:1	EC:1.1
K19700	sap; 3-succinoylsemialdehyde-pyridine dehydrogenase	EC:1	EC:1.2
K19745	acuI; acrylyl-CoA reductase (NADPH)	EC:1	EC:1.3
K19802	ycjG; L-Ala-D/L-Glu epimerase	EC:5	EC:5.1
K19962	chnE; 6-oxohexanoate dehydrogenase	EC:1	EC:1.2
K19973	mntA; manganese transport system ATP-binding protein	EC:7	EC:7.2
K19974	acbO; 2-epi-5-epi-valiolone 7-phosphate 2-epimerase	EC:5	EC:5.1
K20022	galrD-II; galactarate dehydratase (D-threo-forming)	EC:4	EC:4.2
K20023	talrD-galrD; L-talarate/galactarate dehydratase	EC:4	EC:4.2
K20039	FDC1; phenacrylate decarboxylase	EC:4	EC:4.1
K20107	PTS-Mal-EIIB; PTS system, maltose-specific IIB component	EC:2	EC:2.7
K20112	PTS-Gal-EIIA; PTS system, galactose-specific IIA component	EC:2	EC:2.7
K20116	PTS-Glc1-EIIA; PTS system, glucose-specific IIA component	EC:2	EC:2.7
K20117	PTS system, glucose-specific IIB component [EC:2.7.1.199]	EC:2	EC:2.7
K20147	ntaA; nitrilotriacetate monooxygenase	EC:1	EC:1.14
K20153	VAOA; vanillyl-alcohol oxidase	EC:1	EC:1.1
K20199	pchA; 4-hydroxybenzaldehyde dehydrogenase (NADP+)	EC:1	EC:1.2
K20207	gpx; hydroperoxy fatty acid reductase	EC:1	EC:1.11
K20219	phsA; o-aminophenol oxidase	EC:1	EC:1.10
K20415	madH; ACP-SH:acetate ligase	EC:6	EC:6.2
K20432	valK; 5-epi-valiolone dehydratase	EC:4	EC:4.2
K20548	ahgd; 3,6-anhydro-alpha-L-galactose dehydrogenase	EC:1	EC:1.2
K20549	aci; 3,6-anhydro-L-galactonate cycloisomerase	EC:5	EC:5.5
K20550	SOL5; prosolanapyrone-II oxidase / prosolanapyrone-III cycloisomerase	EC:1	EC:1.1
K20573	kanE; 2'-deamino-2'-hydroxyneamine 1-alpha-D-kanosaminyltransferase	EC:2	EC:2.4
K20578	tobM2; glycosyltransferase	EC:2	EC:2.4
K20582	livF; N-acetylglucosaminyltransferase	EC:2	EC:2.4
K20589	genM2; paromamine D-xylosyltransferase	EC:2	EC:2.4
K20816	sttH; streptothricin hydrolase	EC:3	EC:3.5
K20852	E3.2.1.161; beta-apiosyl-beta-glucosidase	EC:3	EC:3.2
K20896	TENA_E; formylaminopyrimidine deformylase / aminopyrimidine aminohydrolase	EC:3	EC:3.5
K20901	lerK; L-erythrulose 1-kinase	EC:2	EC:2.7
K20902	derK; D-erythrulose 4-kinase	EC:2	EC:2.7
K20928	mpdC; 2-hydroxy-2-methylpropanal dehydrogenase	EC:1	EC:1.2
K20938	ladA; long-chain alkane monooxygenase	EC:1	EC:1.14
K20941	graF; gamma-resorcylate decarboxylase	EC:4	EC:4.1
K20957	cdgH; diguanylate cyclase	EC:2	EC:2.7
K20982	LOVC; lovastatin enoyl reductase	EC:2	EC:2.3
K21054	eryB; D-erythritol 1-phosphate dehydrogenase	EC:1	EC:1.1
K21182	sgcC1; (S)-beta-tyrosine adenylation enzyme	EC:6	EC:6.2
K21228	kedY1; (R)-2-aza-beta-tyrosine adenylation enzyme	EC:6	EC:6.2
K21350	E2.4.1.329; sucrose 6(F)-phosphate phosphorylase	EC:2	EC:2.4
K21355	ggp; 1,2-alpha-glucosylglycerol phosphorylase	EC:2	EC:2.4
K21365	wbnH; UDP-GalNAc:alpha-D-GalNAc-diphosphoundecaprenol alpha-1,3-N-acetylgalactosaminyltransferase	EC:2	EC:2.4
K21369	mggA; mannosylglucosyl-3-phosphoglycerate synthase	EC:2	EC:2.4
K21416	acoA; acetoin:2,6-dichlorophenolindophenol oxidoreductase subunit alpha	EC:1	EC:1.1
K21417	acoB; acetoin:2,6-dichlorophenolindophenol oxidoreductase subunit beta	EC:1	EC:1.1
K21428	pigD; 3-acetyloctanal synthase	EC:2	EC:2.2
K21570	camA; putidaredoxin---NAD+ reductase	EC:1	EC:1.18
K21575	susA; neopullulanase	EC:3	EC:3.2
K21586	wclR; UDP-Gal:alpha-D-GlcNAc-diphosphoundecaprenol alpha-1,3-galactosyltransferase	EC:2	EC:2.4
K21612	cfbE; coenzyme F430 synthetase	EC:6	EC:6.4
K21613	yxeP; uncharacterized hydrolase	EC:3	EC:3.-
K21617	hpbD; 4-hydroxyproline betaine 2-epimerase	EC:5	EC:5.1
K21618	DLD3; (R)-2-hydroxyglutarate---pyruvate transhydrogenase	EC:1	EC:1.1
K21624	c3lhypd; cis-L-3-hydroxyproline dehydratase	EC:4	EC:4.2
K21731	camP; 2,5-diketocamphane 1,2-monooxygenase	EC:1	EC:1.14
K21738	alkT; rubredoxin---NAD+ reductase	EC:1	EC:1.18
K21802	vdh; vanillin dehydrogenase	EC:1	EC:1.2
K21835	adf; secondary-alcohol dehydrogenase (coenzyme-F420)	EC:1	EC:1.1
K21836	dld; D-lactate dehydrogenase (acceptor)	EC:1	EC:1.1
K21839	caa43; 2-haloacrylate reductase	EC:1	EC:1.3
K21929	udg; uracil-DNA glycosylase	EC:3	EC:3.2
K22086	mgdC; methylglutamate dehydrogenase subunit C	EC:1	EC:1.5
K22182	TXNRD; thioredoxin reductase (NADPH)	EC:1	EC:1.8
K22187	xylA; alpha-ketoglutaric semialdehyde dehydrogenase	EC:1	EC:1.2
K22205	S-adenosyl-L-methionine hydrolase (adenosine-forming)	EC:3	EC:3.13
K22209	tarD; D(-)-tartrate dehydratase	EC:4	EC:4.2
K22211	GLX3; D-lactate dehydratase	EC:4	EC:4.2
K22212	mleA; malolactic enzyme	EC:4	EC:4.1
K22220	dszA; dibenzothiophene sulfone monooxygenase	EC:1	EC:1.14
K22233	iolO; 5-keto-L-gluconate epimerase	EC:5	EC:5.1
